# Supplementary material for: Comparative genomic analysis of duplicated homoeologous regions involved in the resistance of Brassica napus to stem canker
Source: Front Plant Sci. 2015 Sep 25;6:772. doi: 10.3389/fpls.2015.00772 (PMC4585320; doi:10.3389/fpls.2015.00772)
Supplement: Supplementary file 1 [file Table1.XLSX]

## Sheet: Table S1
Table S1: Oilseed rape (OSR) varieties and phenotypic data used in genome wide association mapping.
Panel 1 corresponds to the 109 OSR varieties phenotyped in 2006 and Panel 2 to the 170 OSR varieties phenotyped in 2013.
Variety	Breeder	Disease index 2006	Disease index 2013	Panel
Action	NPZ	4.43	1.6875	Panel 1&2
Adder	KWS	3.2	0.875	Panel 1&2
Adriana	Limagrain Europe		0.5625	Panel 2
Akamar	Van der Have BV	1.83	1.8375	Panel 1&2
Alesi	KWS	2.63	0.55	Panel 1&2
Aligator	KWS	4.5	1.2625	Panel 1&2
Alsace 1360	INRA	4.26	4.175	Panel 1&2
Amber	Syngenta		1.73074	Panel 2
Amor	RAPS Gbr	4.63	2.125	Panel 1&2
Aragon	NPZ	3.6	1.0875	Panel 1&2
Ariana	Semundo		2.90183	Panel 2
Askari	Lembke		3.2	Panel 2
Atlantic	Limagrain Europe	3.4	0.8375	Panel 1&2
Aurum	NPZ	3.16	1.5625	Panel 1&2
Aviso	Danisco Seeds	2.5	0.8375	Panel 1&2
Aztec	CPB		2.325	Panel 2
Belinda	Semundo		0.85	Panel 2
Bellini	Danisco Seeds	2.53	0.95	Panel 1&2
Beryl	IHAR		3.5375	Panel 2
Bienvenu	Serasem	4.9	2.50933	Panel 1&2
Bolko	IHAR		1.425	Panel 2
Boston	Limagrain Europe	3.63	2.3875	Panel 1&2
BRINK	Svalöf Weibull AB		4.625	Panel 2
Bristol	Monsanto SAS	4.66	2.4125	Panel 1&2
Caddy	DSV		0.575	Panel 2
Campala	PBI	2.33	0.7375	Panel 1&2
Canberra	Monsanto SAS	1.66	0.8125	Panel 1&2
Cancan	PBI	4.06	1.5125	Panel 1&2
Canti CS	Caussade CS		1.5625	Panel 2
Capitol	Monsanto SAS	5	2.75	Panel 1&2
Capricorn	PBI		0.741821	Panel 2
Captain	Monsanto SAS	5.5	4.325	Panel 1&2
Capvert	Monsanto SAS	2.1	1	Panel 1&2
Castille	Monsanto SAS	2.9	1.1875	Panel 1&2
Ceres	NPZ		1.425	Panel 2
Chelsi	Caussade CS		0.55	Panel 2
Cheops	R L.THOMAS LTD		1.39519	Panel 2
Cheyenne	Euralis	3.7	1.39329	Panel 1&2
Columbus	Monsanto SAS	3.56	1.35	Panel 1&2
Colvert	Limagrain Europe	2.3	1.1375	Panel 1&2
Constable	-		6.62073	Panel 2
Contact	Monsanto SAS		2.1625	Panel 2
Courage	Van der Have BV	4.96	2.275	Panel 1&2
Darmor	INRA/Serasem	2.26	0.7875	Panel 1&2
Doral	NPZ		2.45	Panel 2
Doublol	DSV	5.53	3.675	Panel 1&2
Dublianski	-		4.875	Panel 2
Ecrin	INRA/Serasem	3.26	0.975	Panel 1&2
Eleonore	Euralis	3.5	1.375	Panel 1&2
Elvira	Semundo		5.44295	Panel 2
Emil	Svalöf Weibull AB		4.7	Panel 2
ES Astrid	Euralis	1.53	0.275	Panel 1&2
ES Pinson	Euralis	2.36	0.8125	Panel 1&2
Escort	Limagrain Europe	5.03	2.2125	Panel 1&2
Eurol	Monsanto SAS	4.36	1.4125	Panel 1&2
Evri	Caussade CS		1.25513	Panel 2
Expander	Dippe Saatzucht		2.4	Panel 2
Expert	Momont	1.93	0.9375	Panel 1&2
Expor	INRA/Serasem		NA	Panel 2
EXPRESS	NPZ	3.33	1.9625	Panel 1&2
Falcon	NPZ	4.5	1.0625	Panel 1&2
Fertodi Elit	-		1.8375	Panel 2
Fortis	Syngenta	4.26	1.025	Panel 1&2
Forto	-		2.58163	Panel 2
Forza	Momont	2.66	1.1	Panel 1&2
Frederic	RAPS Gbr	2.43	1	Panel 1&2
Gaspard	Serasem	1.7	0.675	Panel 1&2
Geronimo	Euralis	4.9	3.9625	Panel 1&2
Goeland	Dippe Saatzucht	3.8	0.9125	Panel 1&2
Goldgelber	-		6.40244	Panel 2
Gorczanski	IHAR		2.8875	Panel 2
Grizzly	RAGT 2n	2.23	0.5125	Panel 1&2
Gross Luzewitter	-		2.3125	Panel 2
Hektor	Svalöf Weibull AB	3.33	1.3125	Panel 1&2
Hercules	Svalöf Weibull AB		2.97035	Panel 2
Ibex	RAGT 2n	3.33	1.525	Panel 1&2
Idol	Monsanto SAS		0.8125	Panel 2
Inca	KWS		1.55	Panel 2
Jantar	IHAR	6.66	8.375	Panel 1&2
Jet Neuf	Serasem		1.075	Panel 2
Jetton	NPZ	2.3	1.5625	Panel 1&2
Jockey	NPZ	3.86	1.65	Panel 1&2
Jupiter	Svalöf Weibull AB		1.8375	Panel 2
Kadore	Momont	2.4	0.925	Panel 1&2
Kid	Serasem		1.65	Panel 2
Kosto	Momont	1.8	0.5875	Panel 1&2
Kurander	Dippe Saatzucht		5.6125	Panel 2
Labrador	Momont	4.13	0.9625	Panel 1&2
Lembkes	NPZ		2.8	Panel 2
Lesira	NPZ		4.5875	Panel 2
Lewis	INRA/Serasem	3.53	1.1875	Panel 1&2
Liberator	DSV		4.2	Panel 2
Licorne	DSV	1.83	1.05	Panel 1&2
Ligora	DSV		5.76982	Panel 2
Lingot	Serasem		NA	Panel 2
Link	DSV		4.3625	Panel 2
Lioness	DSV		1.55	Panel 2
Liporta	DSV		2.275	Panel 2
Liprima	DSV	3.7	1.9125	Panel 1&2
Lirabon	DSV		3.075	Panel 2
Lirajet	DSV	4.23	1.5125	Panel 1&2
Local d'Ukraine	-		4.45	Panel 2
Madrigal	Syngenta	2.36	0.7125	Panel 1&2
Major	INRA	5.1	6.025	Panel 1&2
Makila	Syngenta	2.23	0.5	Panel 1&2
Mar	IHAR	3.16	0.775	Panel 1&2
Markus	-		1.4125	Panel 2
Matador	Svalöf Weibull AB		2.525	Panel 2
Maxol	Monsanto SAS		3.6375	Panel 2
Mikado	PBI		1.38293	Panel 2
Milena	KWS	3.36	1.225	Panel 1&2
Mirander	Dippe Saatzucht		0.6	Panel 2
Mohican	CPB	3.53	1.55	Panel 1&2
Moldavia	-		5.4	Panel 2
Montego	Limagrain Europe	3.13	0.6	Panel 1&2
Nain de Hambourg	INRA	3.33	3.05	Panel 1&2
Navajo	Euralis	3.93	0.925	Panel 1&2
Norde	Svalöf Weibull AB		4.5125	Panel 2
Oase	DSV		1.15	Panel 2
Oleski	IHAR		1.54167	Panel 2
Olphi	Euralis	1.6	0.5875	Panel 1&2
Olquell Gulzover	-		2.4125	Panel 2
Olymp	NPZ	4.35	1.875	Panel 1&2
Orléans	INRA		5.7	Panel 2
Pacha	R L.THOMAS LTD		2.4125	Panel 2
Pacific	Limagrain Europe	2.26	1.1375	Panel 1&2
Pollen	Momont	3.73	0.7	Panel 1&2
Pollux	-		0.7	Panel 2
Potomac	Limagrain Europe	3.06	1.0375	Panel 1&2
Prerouska	-		2.6125	Panel 2
PRIMOR	INRA	5.63	6.84529	Panel 1&2
Prince	NPZ	3.26	1.3375	Panel 1&2
Quedlinburger	-		3.375	Panel 2
Quinta	NPZ	5.8	6.3875	Panel 1&2
Rafal	Serasem		1.3875	Panel 2
Ramses	Serasem	4.33	1.6625	Panel 1&2
Rapol	-		1.45	Panel 2
Rapora	-		5.82491	Panel 2
Recital	Syngenta	3.03	1.2125	Panel 1&2
Remy	KWS	2.83	0.7625	Panel 1&2
Ridana	Semundo		1.275	Panel 2
Rocket	KWS		1.9375	Panel 2
Rodeo	KWS	2.23	0.75	Panel 1&2
Roxet	Syngenta		0.475	Panel 2
Sahara	Svalöf Weibull AB	3.5	1.375	Panel 1&2
Salomont	INRA/Serasem	3.16	1.475	Panel 1&2
Sarepta	INRA	3.63	1.15	Panel 1&2
Shogun	R L.THOMAS LTD		1.125	Panel 2
Sinera	Svalöf Weibull AB		7.93939	Panel 2
Sinus	Svalöf Weibull AB		3.825	Panel 2
Skrzesowicka- Fero	-		5.5	Panel 2
Slapska	-		1.6375	Panel 2
SW Gospel	Svalöf Weibull AB		1.8875	Panel 2
Tenessee	Limagrain Europe	1.93	1.1875	Panel 1&2
Tenor	Momont	2.16	0.9875	Panel 1&2
Titus	Serasem		5.9375	Panel 2
Tonus	Serasem		2.925	Panel 2
Tosca	Svalöf Weibull AB	4.63	1.1375	Panel 1&2
Tradition	INRA/Serasem	3.3	1.8875	Panel 1&2
Twister	Syngenta	3.73	1.525	Panel 1&2
Valdor	INRA/Serasem		3.8125	Panel 2
Verona	Svalöf Weibull AB	4.5	1.175	Panel 1&2
Viking	NPZ	5.06	2.4625	Panel 1&2
Viktor	Svalöf Weibull AB		2.0625	Panel 2
Vivol	DSV	3.46	2.825	Panel 1&2
Warzanwski	IHAR		5.9375	Panel 2
Wotan	NPZ	4.6	1.8994	Panel 1&2
Zenith	Syngenta	2.96	1.025	Panel 1&2
Zeruca	INRA/Serasem	4.06	1.2375	Panel 1&2
Zorro	NPZ		1.5375	Panel 2
CPB: Cambridge Plant Breeders
IHAR: Instytut Hodowli i Aklimatyzacji Roslin, Poznan
INRA: Institut National de la Recherche Agronomique
KWS: KWS Saatzucht AG
DSV: Deutsche Saatveredelung AG
NPZ: Norddeutsche Pflanzenzucht Hans-Georg Lembke KG
PBI: Plant Breeding International
