# Supplementary material for: Comparative genomic analysis of duplicated homoeologous regions involved in the resistance of Brassica napus to stem canker
Source: Front Plant Sci. 2015 Sep 25;6:772. doi: 10.3389/fpls.2015.00772 (PMC4585320; doi:10.3389/fpls.2015.00772)
Supplement: Supplementary file 2 [file Table2.XLSX]

## Sheet: Table S2
Table S2: List of resistance associated markers identified in the Panel 1 and/or the Panel 2.
When available, corresponding genomic information are given (orange columns). Indication about location of NBS-LRR genes and Rlm1 gene are provided (green columns)
Resistance-associated SNP	Linkage group	Position (cM)	P.value Panel 1	P.value Panel2	Corresponding A. thaliana gene	Corresponding B.napus gene	AK block	Chromosome (according Chalhoub et al., 2014 [32])	Genomic position (bp)	NBS-LRR genes	Potential location of Rlm1 gene
Bn-A01-p737560	A01	2.1	0.12918	0.0487511	At4g37270	BnaA01g00660D	U	chrA01	355880
Bn-A01-p2291940	A01	13.3	0.458292	0.0299944	-	-		-	-
Bn-A01-p3005793	A01	23.6	0.0268412	0.453168	At4g31390	BnaA01g05840D	U	chrA01	2715387
Bn-A01-p5711920	A01	37.8	0.0296907	0.530667	At4g20160	BnaA01g10450D	U	chrA01	5214188
Bn-A01-p5805154	A01	38.2	0.957189	0.0103482	At5g44560	BnaA01g10570D	V	chrA01	5284452
Bn-A01-p6111016	A01	40.9	0.103737	0.0138027	-	-		-	-
Bn-A01-p9180340	A01	56.7	0.0198694	0.574808	At4g26180	BnaA01g35260D	U	chrA01_random	521896
Bn-C1-p13026465	A01	56.7	0.0143561	0.470506	At4g26110	BnaA01g15300D	U	chrA01	7825469
Bn-A01-p17820874	A01	66.6	0.270075	0.0161188	-	-		-	-
Bn-A01-p17849675	A01	66.6	0.179318	0.0219196	-	-		-	-
Bn-A01-p17881348	A01	66.6	0.179318	0.0219196	-	-		-	-
Bn-A01-p20181046	A01	68.1	0.0412016	0.779313	At3g22640	BnaA01g24560D	F	chrA01	16955536
Bn-A01-p20196813	A01	68.1	0.0485002	0.676735	-	-		-	-
Bn-A01-p20207440	A01	68.1	0.0448563	0.728327	-	-		-	-
Bn-A01-p23473514	A01	75.4	0.0108952	0.238962	-	-		-	-
Bn-A01-p23477194	A01	75.4	0.0108952	0.238962	At3g16630	BnaA01g27720D	F	chrA01	19348352
Bn-A01-p23538856	A01	75.4	0.005319	0.101441	-	-		-	-
Bn-A01-p23539305	A01	75.4	0.00545707	0.163522	-	-		-	-
Bn-A01-p23560747	A01	75.4	0.0072757	0.148205	-	-		-	-
Bn-A06-p9371495	A01	75.4	0.0456668	0.182716	-	-		-	-
Bn-A01-p24829245	A01	81.7	0.648054	0.0494831	-	-		-	-
Bn-A01-p24829988	A01	81.7	0.648054	0.0494831	-	-		-	-
Bn-A01-p24830111	A01	81.7	0.648054	0.0494831	-	-		-	-
Bn-A01-p24830366	A01	81.7	0.648054	0.0494831	-	-		-	-
Bn-A01-p24835306	A01	81.7	0.648054	0.0494831	-	-		-	-
Bn-A01-p24840306	A01	81.7	0.860419	0.0407196	-	-		-	-
Bn-A01-p26426004	A01	84.1	0.407271	0.0322595	At3g12500	BnaA01g30560D	F	chrA01	20943578
Bn-A02-p3074016	A02	10.1	0.146315	0.00794853	-	-		-	-
Bn-A02-p8799151	A02	52.8	0.0456842	0.92011	-	-		-	-
Bn-A02-p8802671	A02	52.8	0.0444877	0.806904	-	-		-	-
Bn-A02-p8804225	A02	52.8	0.0262141	0.995257	-	-		-	-
Bn-A02-p8827347	A02	52.8	0.0236367	0.951794	-	-		-	-
Bn-A02-p8833760	A02	52.8	0.0444877	0.806904	-	-		-	-
Bn-A02-p8836098	A02	52.8	0.0444877	0.806904	-	-		-	-
Bn-A02-p8867662	A02	52.8	0.0443532	0.547809	-	-		-	-
Bn-A02-p8873630	A02	52.8	0.0330096	0.754604	At5g51890	BnaA02g11200D	W	chrA02	5834671
Bn-A02-p8877059	A02	52.8	0.0443532	0.547809	-	-		-	-
Bn-A02-p8885004	A02	52.8	0.0443532	0.547809	-	-		-	-
Bn-A02-p8885908	A02	52.8	0.0443532	0.547809	-	-		-	-
Bn-A02-p8915005	A02	52.8	0.0330096	0.754604	-	-		-	-
Bn-A02-p8924447	A02	52.8	0.0443532	0.547809	-	BnaA02g03060D		chrA02	1346294
Bn-A02-p8925092	A02	52.8	0.0369781	0.745232	-	-		-	-
Bn-A02-p9415636	A02	57.1	0.0296634	0.318646	At1g65010	BnaA02g11870D	D-E	chrA02	6229640
Bn-A02-p9829719	A02	62.5	0.0336152	0.55322	At1g66345	BnaA02g12510D	E	chrA02	6700975
Bn-A02-p9846899	A02	62.5	0.341528	0.00595752	At1g47950	-	C	-	-
Bn-A06-p4837796	A02	62.5	0.0479879	0.399704	-	-		-	-
Bn-A02-p9888208	A02	62.8	0.0336152	0.55322	At1g66740	BnaA02g12550D	E	chrA02	6732023
Bn-A02-p9891733	A02	62.8	0.0336152	0.55322	-	-		-	-
Bn-C2-p15386517	A02	62.8	0.0281662	0.348924	-	-		-	-
Bn-A02-p11291606	A02	65.8	0.905721	0.0235836	At1g69220	BnaA02g14620D	E	chrA02	8297360
Bn-A02-p15717143	A02	75.2	0.558394	0.0489904	At1g80610	BnaA02g19540D	>E	chrA02	12118285
Bn-A02-p15745628	A02	75.2	0.558394	0.0489904	At1g80600	BnaA02g19550D	>E	chrA02	12122481
Bn-A02-p15750257	A02	75.2	0.558394	0.0489904	-	-		-	-
Bn-A02-p15756475	A02	75.2	0.558394	0.0489904	-	-		-	-
Bn-A02-p15764198	A02	75.2	0.558394	0.0489904	-	-		-	-
Bn-A02-p15766649	A02	75.2	0.558394	0.0489904	At1g80580	BnaA02g19610D	>E	chrA02	12181117
Bn-A02-p15806083	A02	75.5	0.565663	0.0237633	-	-		-	-
Bn-A02-p15820017	A02	75.5	0.44315	0.0369126	-	-		-	-
Bn-A02-p25821750	A02	116.3	0.323278	0.00133231	At5g61140	BnaAnng06800D	X	chrAnn_random	6793459
Bn-A03-p334010	A03	1.3	0.0355252	0.933366	At5g02580	BnaA03g00550D	R	chrA03	255490
Bn-A03-p312762	A03	1.9	0.0138299	0.873561	-	-		-	-
Bn-A03-p187017	A03	2.2	0.0208247	0.408719	At5g02020	BnaA03g54770D	R	chrA03_random	291
Bn-A03-p298309	A03	2.2	0.0103029	0.76049	-	-		-	-
Bn-A03-p360880	A03	2.5	0.0200885	0.426816	-	-		-	-
Bn-A03-p373134	A03	2.5	0.0200885	0.426816	-	-		-	-
Bn-C3-p867608	A03	4.9	0.0183736	0.955125	At5g04420	BnaA03g01260D	R	chrA03	591707
Bn-C3-p1855741	A03	10.5	0.0322385	0.504276	At5g08350	BnaA03g02500D	R	chrA03	1129249
Bn-A03-p2665731	A03	18.7	0.0298794	0.71062	At5g14210	BnaA03g04770D	R	chrA03	2216373
Bn-A03-p2691383	A03	19.8	0.0351281	0.353329	At5g14340	BnaA03g04840D	R	chrA03	2242494
Bn-A03-p2714251	A03	20.6	0.0621621	0.00832451	At5g14480	BnaA03g04910D	R	chrA03	2268423
Bn-A03-p2858882	A03	20.9	0.0351784	0.00424917	At5g15150	BnaA03g05260D	R	chrA03	2425364
Bn-A03-p2860489	A03	20.9	0.0351784	0.00424917	-	-		-	-
Bn-A03-p2872671	A03	20.9	0.0773236	0.0179676	-	-		-	-
Bn-A03-p2856933	A03	21.2	0.0397962	0.0107843	-	-		-	-
Bn-A03-p2858972	A03	21.2	0.0295156	0.00563108	At5g15150	BnaA03g05260D	R	chrA03	2425364
Bn-A03-p2891934	A03	22.1	0.00372862	0.000765581	-	-		-	-
Bn-A03-p2897610	A03	22.1	0.307761	0.0336474	-	-		-	-
Bn-A03-p2914046	A03	22.1	0.155835	0.0126782	-	-		-	-
Bn-A03-p3131450	A03	24.8	0.0213202	0.132976	At5g16300	BnaA03g05920D	R	chrA03	2700905
Bn-A03-p5626575	A03	44.8	0.0315003	0.0876791	At5g55630	BnaA03g11290D	W	chrA03	5064948
Bn-A03-p5626694	A03	44.8	0.0315003	0.0876791	At5g55630	BnaA03g11290D	W	chrA03	5064948
Bn-A03-p5627074	A03	44.8	0.0315003	0.0876791	At5g55630	BnaA03g11290D	W	chrA03	5064948
Bn-A03-p6708217	A03	50.9	0.00387639	0.143967	At5g51380	BnaA03g13190D	W	chrA03	5982084
Bn-A03-p6994294	A03	52.5	0.0126736	0.999803	At1g35146	-	B	-	-
Bn-A03-p7011698	A03	52.5	0.024487	0.623515	At2g30110	BnaA03g13720D	I-J	chrA03	6294204
Bn-A03-p7015536	A03	52.5	0.00389269	0.827838	-	-		-	-
Bn-A03-p7058001	A03	52.9	0.0172727	0.357681	At2g30300	BnaA03g13840D	I-J	chrA03	6343266
Bn-A03-p7382887	A03	55.7	0.62195	0.0331567	At2g25735	BnaA03g14520D	I	chrA03	6680896
Bn-A03-p8665794	A03	59	0.048124	0.240534	At2g37060	BnaA03g16960D	J	chrA03	7957582
Bn-A03-p8681690	A03	59.3	0.041807	0.301848	At2g37110	BnaA03g16990D	J	chrA03	7967905
Bn-A03-p10062838	A03	63.8	0.173019	0.0183449	At2g41660	BnaA03g19540D	J	chrA03	9260432
Bn-A03-p10458923	A03	65	0.576711	0.0265404	At2g43510	-	J	-	-
Bn-A03-p10757525	A03	65	0.374793	0.0394572	-	-		-	-
Bn-A03-p10758970	A03	65	0.351357	0.0419851	-	-		-	-
Bn-A03-p10873434	A03	65.6	0.438787	0.0490898	-	BnaA03g44040D		chrA03	22251017
Bn-A03-p10897572	A03	65.6	0.452833	0.0285023	-	-		-	-
Bn-A03-p10900813	A03	65.6	0.452833	0.0285023	At2g45660	BnaA03g56880D	J	chrA03_random	901877
Bn-A03-p10928669	A03	65.6	0.344907	0.0290975	At2g45690	BnaA03g56910D	J	chrA03_random	921231
Bn-A03-p10959387	A03	65.6	0.962681	0.0352642	-	-		-	-
Bn-A03-p10959439	A03	65.6	0.962681	0.0352642	-	-		-	-
Bn-A03-p10962307	A03	65.6	0.962681	0.0352642	-	-		-	-
Bn-A03-p10962645	A03	65.6	0.962681	0.0352642	-	-		-	-
Bn-A03-p10962969	A03	65.6	0.962681	0.0352642	-	-		-	-
Bn-A03-p10964394	A03	65.6	0.962681	0.0352642	-	-		-	-
Bn-A03-p10964511	A03	65.6	0.962681	0.0352642	-	-		-	-
Bn-A03-p10964682	A03	65.6	0.962681	0.0352642	-	-		-	-
Bn-A03-p10967268	A03	65.6	0.866706	0.0490186	At2g45950	BnaA03g21200D	J	chrA03	10079735
Bn-A03-p11544253	A03	70	0.0395652	0.721298	-	-		-	-
Bn-A07-p6044939	A03	77.3	0.354468	0.0298471	-	-		-	-
Bn-A03-p14413451	A03	78.5	0.0104521	0.336629	At3g01100	BnaA03g27630D	F	chrA03	13578326
Bn-A03-p14423477	A03	78.9	0.0153652	0.104426	At3g01080	BnaA03g27660D	F	chrA03	13592790
Bn-C3-p22320355	A03	79.3	0.734626	0.045112	At3g04160	BnaA03g28490D	F	chrA03	13907989
Bn-A03-p15237693	A03	82.4	0.821459	0.039283	At3g06330	BnaA03g29380D	F	chrA03	14293489
Bn-A03-p15811901	A03	87.8	0.0929348	0.0319233	-	-		-	-
Bn-A03-p18579721	A03	105.8	0.187374	0.0427832	-	-		-	-
Bn-A03-p18592597	A03	105.8	0.187374	0.0427832	-	-		-	-
Bn-A03-p18593371	A03	105.8	0.187374	0.0427832	-	-		-	-
Bn-A03-p19974784	A03	110.5	0.0475446	0.663297	At5g35750	BnaA03g37960D	S	chrA03	18857310
Bn-A03-p20523585	A03	113.2	0.656794	0.0411629	At2g15860	BnaA03g38890D	H	chrA03	19340608
Bn-A03-p20550791	A03	113.2	0.692123	0.0242866	-	-		-	-
Bn-A03-p20551216	A03	113.2	0.692123	0.0242866	-	-		-	-
Bn-A03-p21904842	A03	120.5	0.0326531	0.893318	At3g51370	-		-	-
Bn-A03-p21907151	A03	120.5	0.0326531	0.893318	-	-		-	-
Bn-A03-p21909917	A03	120.5	0.0372898	0.699034	At3g51400	BnaA03g41320D	N	chrA03	20693690
Bn-A03-p26740723	A03	138.1	0.533026	0.0183476	At4g28000	BnaA03g48940D	U	chrA03	25159852
Bn-A03-p26742006	A03	138.1	0.533026	0.0183476	At4g28000	BnaA03g48940D	U	chrA03	25159852
Bn-A04-p7776319	A04	12.3	0.129827	0.0419202	-	-		-	-
Bn-A04-p10759605	A04	21.1	0.0423969	0.0790077	-	-		-	-
Bn-A04-p10760790	A04	21.1	0.0233566	0.244	-	-		-	-
Bn-A04-p11513352	A04	24.3	0.0473989	0.638279	At2g25660	BnaA04g15060D	I	chrA04	12561468
Bn-A04-p13670045	A04	38.5	0.0114359	0.314371	-	-		-	-
Bn-A04-p14559897	A04	44.6	0.0249617	0.651478	-	-		-	-
Bn-A04-p15530059	A04	53.5	0.046751	0.124156	At4g10570	BnaA04g20840D	P	chrA04	15951245
Bn-A04-p15658143	A04	54	0.00810073	0.25786	-	-		-	-
Bn-A04-p15713429	A04	54	0.011749	0.21793	-	-		-	-
Bn-A04-p16276464	A04	57.7	0.00814052	0.0790193	-	-		-	-
Bn-A04-p16336301	A04	59.1	0.0442418	0.536878	-	-		-	-
Bn-A04-p16365226	A04	59.1	0.0415279	0.544246	At2g38070	BnaA04g21800D	J	chrA04	16539241
Bn-A04-p16980928	A04	60.3	0.0110894	0.544629	-	-		-	-
Bn-A04-p16998111	A04	60.3	0.0485206	0.952359	At2g40070	BnaA04g22650D	J	chrA04	17006716
Bn-A04-p17003395	A04	60.3	0.0485206	0.952359	At2g40080	BnaA04g22640D	J	chrA04	17004614
Bn-A05-p1254185	A05	6.6	0.0465078	0.211976	-	-		-	-
Bn-C4-p2215169	A05	8.7	0.00899009	0.731237	At2g42480	BnaA05g02940D	J	chrA05	1548148
Bn-A05-p2606660	A05	19.9	0.03491	0.330479	At2g45910	BnaA05g05200D	J	chrA05	2713961
Bn-A05-p3320783	A05	26.4	0.0166091	0.645594	At1g80070	BnaA05g06280D	E	chrA05	3341033
Bn-A05-p3361741	A05	26.4	0.0395593	0.751301	At2g38770	BnaA05g06360D	J	chrA05	3368349
Bn-A05-p3456661	A05	27.2	0.0419379	0.570582	-	-		-	-
Bn-A05-p3467036	A05	27.2	0.04416	0.673885	At2g38430	BnaAnng13270D	J	chrAnn_random	14215415
Bn-A05-p3467060	A05	27.2	0.04416	0.673885	At2g38430	BnaAnng13270D	J	chrAnn_random	14215415
Bn-A05-p3467688	A05	27.2	0.0261005	0.555902	-	-		-	-
Bn-A05-p3468204	A05	27.2	0.0261005	0.555902	-	-		-	-
Bn-A05-p3469996	A05	27.2	0.0212374	0.577543	-	-		-	-
Bn-C4-p5748084	A05	27.2	0.04416	0.673885	At2g38430	BnaAnng13270D	J	chrAnn_random	14215415
Bn-A05-p6284593	A05	46	0.664421	0.0294363	-	-		-	-
Bn-A05-p16775295	A05	52.2	0.0443878	0.886619	-	-		-	-
Bn-A05-p20328443	A05	64.9	0.0298969	0.812903	At3g14590	BnaA05g24940D	F	chrA05	18538000
Bn-A05-p21052552	A05	73.9	0.0450872	0.410191	-	-		-	-
Bn-A05-p21081145	A05	75.1	0.0434429	0.770423	At3g13070	BnaA05g26180D	F	chrA05	19229799
Bn-A05-p21370435	A05	81.2	0.573393	0.0246738	At3g12130	BnaA05g26890D	F	chrA05	19539670
Bn-A05-p22899595	A05	96	0.00269759	0.938735	At3g07195	BnaA05g30370D	F	chrA05	21015338
Bn-A02-p26816101	A05	102.6	0.0307797	0.684527	-	-		-	-
Bn-A02-p26816506	A05	102.6	0.0307797	0.684527	-	-		-	-
Bn-A02-p26819130	A05	102.9	0.0307797	0.684527	-	-		-	-
Bn-A02-p26819608	A05	102.9	0.0307797	0.684527	-	-		-	-
Bn-A02-p26824239	A05	102.9	0.0307797	0.684527	-	-		-	-
Bn-A02-p26824300	A05	102.9	0.0307797	0.684527	-	-		-	-
Bn-A02-p26824823	A05	102.9	0.0307797	0.684527	-	-		-	-
Bn-A02-p26832454	A05	102.9	0.0307797	0.684527	At3g03700	BnaA05g32790D	F	chrA05	22403405
Bn-A02-p26892575	A05	102.9	0.0433102	0.896361	-	-		-	-
Bn-A06-p1777127	A06	9.7	0.0298274	0.372144	At1g49900	BnaA06g37620D	C	chrA06_random	90716
Bn-A06-p1793586	A06	9.7	0.0225599	0.81319	At1g42440	BnaA06g37570D	B-C	chrA06_random	75199
Bn-A06-p1892464	A06	9.7	0.0149929	0.0561959	At1g49730	BnaA06g03060D	C	chrA06	1845449
Bn-Scaffold01737-p2066	A06	9.7	0.00170287	0.600066	At1g57590	BnaA06g37760D	D	chrA06_random	159343
Bn-A06-p2407080	A06	14.3	0.0424752	0.0634609	-	-		-	-
Bn-A06-p2521454	A06	16.4	0.0276316	0.058774	At1g36160	BnaA06g04070D	B	chrA06	2477463
Bn-A06-p2525037	A06	16.4	0.00520167	0.0865677	At1g36160	BnaA06g04070D	B	chrA06	2477463
Bn-A06-p2617079	A06	19.1	0.0317202	0.0588237	At1g07730	BnaA06g04250D	A	chrA06	2572552
Bn-A06-p2619089	A06	19.1	0.0317202	0.0588237	At1g07725	BnaA06g04270D	A	chrA06	2576045
Bn-A06-p3050747	A06	24.7	0.683873	0.0387394	At1g08820	BnaA06g05140D	A	chrA06	2942173
Bn-A06-p3066038	A06	25	0.016508	0.0724189	At1g08910	BnaA06g05190D	A	chrA06	2958463
Bn-A06-p5540327	A06	51.3	0.99972	0.00963859	-	-		-	-
Bn-A06-p5577934	A06	51.3	0.874048	0.00574532	At1g14540	BnaAnng22270D	A	chrAnn_random	24946206
Bn-A06-p5593050	A06	51.3	0.562392	0.043676	-	-		-	-
Bn-A06-p5600636	A06	51.3	0.507891	0.0328363	At1g14600	BnaA06g09420D	A	chrA06	5051146
Bn-A06-p5616164	A06	51.3	0.562392	0.043676	-	-		-	-
Bn-A06-p5641863	A06	51.3	0.835588	0.0159837	-	-		-	-
Bn-C5-p6881457	A06	51.3	0.525023	0.0125387	At1g14850	BnaA06g09640D	A	chrA06	5149154
Bn-A06-p5824546	A06	52.4	0.639431	0.0415511	-	-		-	-
Bn-A06-p5930501	A06	53.8	0.383489	0.0161207	At1g15430	BnaA06g10150D	A	chrA06	5367030
Bn-A06-p6341389	A06	57.2	0.0925059	0.00542642	-	-		-	-
Bn-A06-p6343931	A06	57.2	0.705353	0.00674368	-	-		-	-
Bn-A06-p6356463	A06	57.2	0.606703	0.00796956	At4g12640	BnaA06g38360D	P-T	chrA06_random	512289
Bn-A06-p6622319	A06	59.5	0.536253	0.0459363	At1g17230	BnaA06g11580D	A	chrA06	6015454
Bn-A06-p6913483	A06	61.3	0.951646	0.00506834	At1g18030	BnaA06g12260D	A	chrA06	6368705
Bn-A06-p6920925	A06	61.3	0.951646	0.00506834	At1g61480	BnaA06g12270D	D	chrA06	6373404
Bn-A06-p6970539	A06	61.3	0.873776	0.00455259	At1g18180	BnaA06g12350D	A	chrA06	6423772
Bn-A06-p6971737	A06	61.3	0.873776	0.00455259	At1g18190	BnaA06g12360D	A	chrA06	6426026
Bn-A06-p6971900	A06	61.3	0.873776	0.00455259	At1g18190	BnaA06g12360D	A	chrA06	6426026
Bn-A06-p6972345	A06	61.3	0.873776	0.00455259	At1g18190	BnaA06g12360D	A	chrA06	6426026
Bn-C5-p8673583	A06	61.3	0.652826	0.0035811	At1g18190	BnaA06g12360D	A	chrA06	6426026
Bn-A06-p17415359	A06	81.1	0.0121458	0.9872	At5g10750	BnaA06g27410D	R	chrA06	18808583
Bn-A06-p17548258	A06	81.7	0.0422716	0.868943	At5g25270	BnaA06g27570D	Q	chrA06	18941759
Bn-A06-p17548894	A06	81.7	0.0422716	0.868943	At5g25270	BnaA06g27570D	Q	chrA06	18941759
Bn-A06-p17549347	A06	81.7	0.0422716	0.868943	At5g25270	BnaA06g27570D	Q	chrA06	18941759
Bn-A06-p17549603	A06	81.7	0.0422716	0.868943	At5g25270	BnaA06g27570D	Q	chrA06	18941759
Bn-A06-p17566259	A06	81.7	0.0425432	0.942741	-	-		-	-
Bn-A06-p18000461	A06	83.7	0.0153268	0.812245	At5g26680	BnaA06g39510D	Q	chrA06_random	1582993
Bn-A06-p18059565	A06	83.7	0.0291093	0.574387	At5g26610	BnaA06g28270D	Q	chrA06	19435654
Bn-A06-p18402713	A06	87.9	0.0160171	0.562079	At5g27230	BnaA06g28900D	Q	chrA06	19776829
Bn-A06-p18403451	A06	87.9	0.037977	0.111637	At5g27230	BnaA06g28900D	Q	chrA06	19776829
Bn-A06-p18502274	A06	88.8	0.00617824	0.74905	At5g28220	-	Q	-	-
Bn-A06-p18502399	A06	88.8	0.0337258	0.49983	-	-		-	-
Bn-A06-p18718829	A06	91	0.0135429	0.511572	At5g49570	BnaA06g29440D	W	chrA06	20068001
Bn-A06-p21136673	A06	96.1	0.0454865	0.181092	-	-		-	-
Bn-A06-p21150622	A06	96.1	0.031153	0.177267	At5g48180	BnaA06g30390D	V	chrA06	20534569
Bn-A06-p21065019	A06	97.4	0.0330416	0.874434	At5g47860	BnaA06g30570D	V	chrA06	20606870
Bn-A06-p21796008	A06	98.6	0.040084	0.580225	-	-		-	-
Bn-A06-p21884761	A06	99.8	0.026187	0.00400449	-	-		-	-
Bn-A06-p21983885	A06	100.1	0.0248452	0.00945701	-	-		-	-
Bn-A06-p21986550	A06	100.1	0.0248452	0.00945701	-	-		-	-
Bn-A06-p21992536	A06	100.1	0.0248452	0.00945701	-	-		-	-
Bn-A06-p22209347	A06	101.3	0.00156562	0.970797	At3g28030	BnaA06g31700D	L	chrA06	21241634
Bn-A06-p22231737	A06	101.3	0.00156562	0.970797	-	-		-	-
Bn-A06-p22262511	A06	101.3	0.00082531	0.910768	At3g27890	BnaA06g31790D	L	chrA06	21295357
Bn-A06-p22271048	A06	101.3	0.357805	0.000430541	At3g27870	BnaA06g31810D	L	chrA06	21300778
Bn-A06-p22279513	A06	101.3	0.00411354	0.609098	At3g27860	BnaA06g31820D	L	chrA06	21312199
Bn-A06-p22503987	A06	103.1	0.870108	0.0323754	At3g27280	BnaA06g32230D	L	chrA06	21525377
Bn-A06-p22505664	A06	103.4	0.624501	0.020688	-	-		-	-
Bn-A06-p22505810	A06	103.4	0.624501	0.020688	-	-		-	-
Bn-A06-p22781886	A06	107.4	0.00692628	0.922822	-	-		-	-
Bn-A06-p22782335	A06	107.4	0.00171227	0.551247	-	-		-	-
Bn-A06-p22786948	A06	107.4	0.00171227	0.551247	-	BnaA06g24810D		chrA06	17219474
Bn-A06-p22788890	A06	107.4	0.00185137	0.44909	-	-		-	-
Bn-A06-p22806976	A06	108.3	0.00481907	0.763895	At3g26370	BnaA06g32940D	L	chrA06	21833047
Bn-A06-p22816078	A06	108.3	0.0478714	0.484187	-	-		-	-
Bn-C7-p31820522	A06	109.2	0.0131266	0.804435	At3g25600	BnaA06g33520D	F-L	chrA06	22249515
Bn-A06-p23660656	A06	113.1	0.0333621	0.568448	-	-		-	-
Bn-A06-p23674542	A06	113.1	0.0090404	0.754996	-	-		-	-
Bn-A06-p23677178	A06	113.1	0.0090404	0.754996	-	-		-	-
Bn-A06-p23677200	A06	113.1	0.0090404	0.754996	-	-		-	-
Bn-A06-p23681386	A06	113.1	0.0090404	0.754996	-	-		-	-
Bn-A06-p23684217	A06	113.1	0.0090404	0.754996	-	-		-	-
Bn-A06-p23684770	A06	113.1	0.0090404	0.754996	-	-		-	-
Bn-A06-p23687609	A06	113.1	0.0090404	0.754996	-	-		-	-
Bn-A06-p23688372	A06	113.1	0.0090404	0.754996	-	-		-	-
Bn-A06-p23695500	A06	113.1	0.0090404	0.754996	-	-		-	-
Bn-A06-p23695665	A06	113.1	0.00631783	0.856622	-	-		-	-
Bn-A06-p23697182	A06	113.1	0.00484989	0.716717	-	-		-	-
Bn-A06-p23697605	A06	113.1	0.00458048	0.837413	-	-		-	-
Bn-A06-p23699003	A06	113.1	0.00619734	0.565995	-	-		-	-
Bn-A06-p23699420	A06	113.1	0.00763108	0.582245	-	-		-	-
Bn-A06-p23710466	A06	113.1	0.00445803	0.696807	-	-		-	-
Bn-A06-p23710506	A06	113.1	0.00445803	0.696807	-	-		-	-
Bn-A06-p24045825	A06	116.2	0.0320957	0.931067	-	-		-	-
Bn-A06-p24046488	A06	116.2	0.0137823	0.956412	At1g17980	BnaA06g34850D	A	chrA06	23046124
Bn-A06-p24204030	A06	118.6	0.0236283	0.995974	At2g01130	BnaA06g35130D	<K	chrA06	23193333
Bn-A06-p24267492	A06	119.2	0.0418343	0.879972	At5g47690	BnaA06g35320D	V	chrA06	23259985
Bn-A06-p24267499	A06	119.2	0.0418343	0.879972	At5g47690	BnaA06g35320D	V	chrA06	23259985
Bn-A06-p24267745	A06	119.2	0.0418343	0.879972	At5g47690	BnaA06g35320D	V	chrA06	23259985
Bn-A06-p24270718	A06	119.2	0.0301055	0.828812	At5g47690	BnaA06g35320D	V	chrA06	23259985
Bn-A06-p24386467	A06	120.3	0.0452911	0.382111	At5g47220	BnaA06g35500D	V	chrA06	23320790
Bn-A06-p24466136	A06	120.6	0.0221354	0.596527	At5g47040	BnaA06g35630D	V	chrA06	23401686
Bn-A06-p24467652	A06	120.6	0.0221354	0.596527	At5g47040	BnaA06g35630D	V	chrA06	23401686
Bn-A06-p24814906	A06	122.9	0.0139219	0.684008	At5g46190	BnaA06g36130D	V	chrA06	23716614
Bn-A06-p24825884	A06	122.9	0.0228411	0.470663	-	-		-	-
Bn-A06-p24827051	A06	122.9	0.017607	0.649908	At1g76630	-	E	-	-
Bn-A06-p24827783	A06	122.9	0.0144157	0.67578	-	-		-	-
Bn-A06-p24831071	A06	122.9	0.0228411	0.470663	-	-		-	-
Bn-A06-p24834963	A06	122.9	0.017607	0.649908	-	-		-	-
Bn-A07-p607926	A07	0.3	0.0464194	0.946084	-	-		-	-
Bn-Scaffold003472-p57	A07	0.3	0.0421791	0.284409	-	-		-	-
Bn-A07-p645188	A07	0.9	0.208905	0.0488791	-	-		-	-
Bn-A07-p653283	A07	0.9	0.0867438	0.0228266	At2g19930	BnaA07g00840D	H	chrA07	605772
Bn-A07-p665003	A07	0.9	0.605157	0.0116009	-	-		-	-
Bn-A07-p672743	A07	0.9	0.690667	0.00927387	-	BnaAnng06900D		chrAnn_random	6842156
Bn-A07-p959523	A07	0.9	0.207059	0.0467366	-	-		-	-
Bn-A07-p1196596	A07	1.2	0.0259017	0.0268935	-	BnaA07g01260D		chrA07	887275
Bn-A07-p1197450	A07	1.2	0.0308504	0.0354109	-	-		-	-
Bn-A07-p1198037	A07	1.2	0.0238083	0.0851824	-	-		-	-
Bn-A07-p1198107	A07	1.2	0.0238083	0.0851824	At4g07454	-	O-P	-	-
Bn-A07-p1198119	A07	1.2	0.0326925	0.0924579	At3g42645	-	L-M	-	-
Bn-A07-p1198281	A07	1.2	0.0238083	0.0851824	-	-		-	-
Bn-A07-p1306286	A07	1.2	0.00546641	0.17935	At5g05670	BnaA07g01570D	R	chrA07	1231899
Bn-A09-p18275862	A07	1.2	0.889837	0.00970981	-	-		-	-
Bn-A07-p1443503	A07	1.5	0.754241	0.0399358	-	-		-	-
Bn-A07-p1450730	A07	1.5	0.883771	0.0263627	-	-		-	-
Bn-A07-p1451303	A07	1.5	0.754241	0.0399358	At4g03800	-	O	-	-
Bn-A07-p1452210	A07	1.5	0.754241	0.0399358	-	-		-	-
Bn-A07-p1482858	A07	1.5	0.754241	0.0399358	-	-		-	-
Bn-A07-p1502636	A07	1.5	0.754241	0.0399358	-	-		-	-
Bn-A07-p1514419	A07	1.5	0.754241	0.0399358	-	-		-	-
Bn-A07-p1537589	A07	1.5	0.754241	0.0399358	At3g24675	-	F	-	-
Bn-A07-p1809446	A07	1.5	0.0276241	0.173237	At5g07215	-	R	-	-
Bn-A07-p1817516	A07	1.5	0.0276241	0.173237	-	-		-	-
Bn-A07-p1822755	A07	1.5	0.0276241	0.173237	-	-		-	-
Bn-A10-p11464146	A07	1.5	0.0276241	0.173237	-	-		-	-
Bn-A10-p11541544	A07	1.5	0.0276241	0.173237	At2g17800	BnaA07g03030D	H	chrA07	2632334
Bn-A10-p11871893	A07	2.1	0.894021	0.0266193	At2g17410	-	H	-	-
Bn-A10-p11906064	A07	2.1	0.861695	0.0269557	-	-		-	-
Bn-A10-p11995663	A07	2.4	0.688192	0.0177381	-	-		-	-
Bn-A10-p12000106	A07	2.4	0.718794	0.00912778	At2g17260	BnaA07g02520D	H	chrA07	2124665
Bn-A10-p12014652	A07	2.7	0.711605	0.00806131	-	-		-	-
Bn-A10-p12065852	A07	2.7	0.972779	0.00321814	-	-		-	-
Bn-A10-p12066688	A07	2.7	0.982851	0.00339647	-	-		-	-
Bn-A10-p12066927	A07	2.7	0.982851	0.00339647	-	-		-	-
Bn-A10-p12067020	A07	2.7	0.982851	0.00339647	-	-		-	-
Bn-A10-p12067206	A07	2.7	0.982851	0.00339647	-	-		-	-
Bn-A10-p12067415	A07	2.7	0.982851	0.00339647	-	-		-	-
Bn-A10-p12067474	A07	2.7	0.982851	0.00339647	-	-		-	-
Bn-A10-p12072376	A07	2.7	0.982851	0.00339647	-	-		-	-
Bn-A10-p12072631	A07	2.7	0.982851	0.00339647	At2g17200	BnaA07g03090D	H	chrA07	2732829
Bn-A10-p12072657	A07	2.7	0.928636	0.00767273	At2g17190	BnaA07g03090D	H	chrA07	2732829
Bn-Scaffold000632-p2930	A07	2.7	0.885449	0.0043149	-	-		-	-
Bn-A07-p1861823	A07	3.3	0.00709918	0.114014	At1g36530	-	B-C	-	-
Bn-A07-p3093306	A07	3.3	0.00709918	0.114014	At2g04270	BnaA07g04640D	K-G	chrA07	5044377
Bn-A07-p3163343	A07	3.3	0.0168632	0.0468276	-	-		-	-
Bn-A07-p3164912	A07	3.3	0.00709918	0.114014	-	-		-	-
Bn-A07-p3482570	A07	3.3	0.0170211	0.171677	At3g25120	BnaA07g05060D	F	chrA07	5474416
Bn-A07-p3596286	A07	3.3	0.374401	0.0159943	-	-		-	-
Bn-A07-p3599603	A07	3.3	0.374401	0.0159943	-	-		-	-
Bn-A07-p3618045	A07	3.3	0.435527	0.0161088	-	-		-	-
Bn-A07-p3659345	A07	3.3	0.374401	0.0159943	-	-		-	-
Bn-A07-p3717215	A07	3.3	0.374401	0.0159943	At1g43760	-	C	-	-
Bn-A07-p3728535	A07	3.3	0.206401	0.0492769	-	-		-	-
Bn-A07-p3729992	A07	3.3	0.374401	0.0159943	At3g24750	BnaA07g05310D	F	chrA07	5681277
Bn-A10-p12789615	A07	3.3	0.0352242	0.0624894	At1g24650	-	B	-	-
Bn-A10-p3266570	A07	3.3	0.0101661	0.212865	-	-		-	-
Bn-C7-p7330557	A07	3.3	0.0101661	0.212865	At3g25485	-	F	-	-
Bn-C7-p12626215	A07	3.6	0.956761	0.000399218	At2g20120	BnaAnng31300D	H	chrAnn_random	35803210
Bn-A07-p3916567	A07	3.9	0.292746	0.0268414	At3g24550	BnaA07g05550D	F	chrA07	5845253
Bn-A07-p3918449	A07	3.9	0.296494	0.00290978	At3g24550	BnaA07g05550D	F	chrA07	5845253
Bn-A07-p3934301	A07	3.9	0.205303	0.0133529	At3g24530	BnaA07g05560D	F	chrA07	5863651
Bn-A07-p4289732	A07	3.9	0.0356522	0.158656	At3g24090	BnaA07g05940D	F	chrA07	6239185
Bn-A07-p4364075	A07	3.9	0.0859723	0.0354978	-	-		-	-
Bn-A07-p4414432	A07	3.9	0.175855	0.0201167	At3g24200	BnaA07g06040D	F	chrA07	6358632
Bn-A07-p4477010	A07	3.9	0.177143	0.0235741	-	-		-	-
Bn-A07-p4684890	A07	4.2	0.964796	0.00188462	At3g06200	-	F	-	-
Bn-A07-p4817318	A07	4.8	0.308896	0.0251213	At3g24180	BnaA07g06340D	F	chrA07	6700455
Bn-A07-p7302034	A07	9.6	0.0388512	0.670686	-	-		-	-
Bn-A07-p7309287	A07	9.6	0.0249238	0.627228	At1g25400	BnaAnng41370D	B	chrAnn_random	47658541
Bn-A07-p7310644	A07	9.6	0.0249238	0.627228	-	-		-	-
Bn-A07-p7390413	A07	9.6	0.101076	0.0441579	At1g26130	BnaA07g37090D	B	chrA07_random	855411
Bn-A07-p7392454	A07	9.6	0.101076	0.0441579	At1g26130	BnaA07g24470D	B	chrA07	18330075
Bn-A07-p7392457	A07	9.6	0.101076	0.0441579	At1g26130	BnaA07g24470D	B	chrA07	18330075
Bn-A07-p7454447	A07	9.6	0.121605	0.0169669	-	-		-	-
Bn-C7-p19345751	A07	9.6	0.0191622	0.835353	At1g25420	BnaA07g36910D	B	chrA07_random	756202
Bn-A07-p8545569	A07	11.1	0.76116	0.0457631	At1g22330	BnaA07g10540D	B	chrA07	9991343
Bn-A07-p8854569	A07	12.7	0.840162	0.0194339	At1g21440	-	B	-	-
Bn-A07-p8896391	A07	13.3	0.288781	0.0455106	-	-		-	-
Bn-A07-p8898443	A07	13.3	0.300864	0.0272592	-	-		-	-
Bn-A07-p8903901	A07	13.3	0.300864	0.0272592	-	-		-	-
Bn-A07-p8911104	A07	13.3	0.322703	0.017397	-	-		-	-
Bn-A07-p8929154	A07	13.3	0.322703	0.017397	At3g43660	BnaA07g11050D	L-M	chrA07	10399647
Bn-A07-p8932587	A07	13.3	0.322703	0.017397	-	-		-	-
Bn-A07-p8935344	A07	13.3	0.268503	0.0112648	At1g02300	-	A	-	-
Bn-A07-p8941260	A07	13.3	0.322703	0.017397	-	-		-	-
Bn-A07-p8947431	A07	13.3	0.322703	0.017397	-	-		-	-
Bn-A07-p8989988	A07	13.3	0.288781	0.0455106	-	-		-	-
Bn-A07-p10635069	A07	24.3	0.611028	0.0440316	-	-		-	-
Bn-C6-p16846505	A07	43.4	0.54381	0.0443152	-	BnaA07g18890D		chrA07	15255076
Bn-A07-p13485413	A07	44.8	0.0498848	0.974333	At3g62300	BnaA07g19290D	N	chrA07	15488922
Bn-A07-p13485722	A07	44.8	0.0498848	0.974333	At3g62300	BnaA07g19290D	N	chrA07	15488922
Bn-A07-p13855997	A07	49.5	0.61008	0.0242815	-	-		-	-
Bn-A07-p13857064	A07	49.5	0.733834	0.0220567	At1g80530	BnaA07g19940D	>E	chrA07	15806453
Bn-A07-p13971525	A07	49.5	0.29756	0.0449467	At1g80950	BnaA07g20190D	>E	chrA07	15897935
Bn-A07-p14002656	A07	50.9	0.0493615	0.395477	At1g79610	BnaA07g20250D	E	chrA07	15926011
Bn-A07-p14034468	A07	50.9	0.655341	0.0154391	At1g79530	BnaA07g20300D	E	chrA07	15952255
Bn-A07-p14062366	A07	50.9	0.544839	0.0232721	-	-		-	-
Bn-A07-p14071930	A07	50.9	0.45641	0.0268267	-	-		-	-
Bn-C6-p14877448	A07	50.9	0.754669	0.0126135	At1g79310	BnaA07g20380D	E	chrA07	15987673
Bn-A07-p14766907	A07	54.4	0.838611	0.0310751	At1g75950	BnaA07g21520D	E	chrA07	16650233
Bn-A07-p14768265	A07	54.4	0.951807	0.0347727	At2g04290	-	K-G	-	-
Bn-A07-p14770619	A07	54.4	0.951807	0.0347727	At1g75900	BnaA07g21530D	E	chrA07	16653255
Bn-A07-p14814393	A07	54.4	0.0209895	0.767875	At2g47250	BnaA07g38500D	J	chrA07_random	1666557
Bn-A07-p15241878	A07	58.4	0.0435007	0.25583	-	-		-	-
Bn-A07-p15242562	A07	58.4	0.0435007	0.25583	-	-		-	-
Bn-A07-p15245952	A07	58.4	0.0459633	0.297625	At1g73805	BnaA07g22510D	E	chrA07	17152394
Bn-A07-p15247793	A07	58.4	0.0435007	0.25583	At1g73805	BnaA07g22510D	E	chrA07	17152394
Bn-A07-p15248927	A07	58.4	0.0435007	0.25583	At1g73805	BnaA07g22510D	E	chrA07	17152394
Bn-A07-p16167837	A07	61.3	0.0189325	0.854914	-	-		-	-
Bn-A07-p16167393	A07	61.6	0.0189325	0.854914	-	-		-	-
Bn-A07-p16183869	A07	61.6	0.0189325	0.854914	At2g14080	BnaA07g24260D	G-H	chrA07	18144374	NBS-LRR
Bn-A07-p16871286	A07	64.7	0.00456126	0.760639	-	-		-	-
Bn-A07-p16896370	A07	64.7	0.0296727	0.667677	At1g65060	BnaA07g25210D	E	chrA07	18810377
Bn-A07-p16898207	A07	64.7	0.0346699	0.683689	At1g65060	BnaA07g25210D	E	chrA07	18810377
Bn-A07-p17087544	A07	66.7	0.0181374	0.365457	At1g66150	BnaA07g25630D	E	chrA07	18985503
Bn-A07-p18151107	A07	70.7	0.0421242	0.980272	-	-		-	-
Bn-C6-p6069930	A07	70.7	0.0488046	0.827269	At5g66670	BnaA07g27530D	X	chrA07	20021989		Rlm1 potential location
Bn-A07-p18201301	A07	71.9	0.0178477	0.993322	-	-		-	-
Bn-A07-p18196996	A07	72.2	0.0178477	0.993322	-	-		-	-
Bn-A07-p18204966	A07	72.2	0.0178477	0.993322	-	-		-	-
Bn-A07-p18210547	A07	72.2	0.0168972	0.634754	At1g69050	BnaA07g27670D	E	chrA07	20103117
Bn-A07-p18919960	A07	75.4	0.706363	0.0420717	-	-		-	-
Bn-A07-p18922121	A07	75.4	0.706363	0.0420717	-	-		-	-
Bn-A07-p18935257	A07	75.4	0.711273	0.0444311	-	BnaA07g23760D		chrA07	17818286
Bn-A07-p18947073	A07	75.4	0.854576	0.0218914	At1g70690	BnaA07g28800D	E	chrA07	20758886
Bn-A07-p18954998	A07	75.4	0.706363	0.0420717	At1g70710	BnaA07g28820D	E	chrA07	20767006
Bn-A07-p18955989	A07	75.4	0.706363	0.0420717	At1g70710	BnaA07g28820D	E	chrA07	20767006
Bn-A07-p18956207	A07	75.4	0.633739	0.0304713	At1g70710	BnaA07g28820D	E	chrA07	20767006
Bn-A07-p18973385	A07	75.4	0.737644	0.00235616	-	-		-	-
Bn-C6-p4763017	A07	75.4	0.387819	0.0326496	At1g70650	BnaA07g28780D	E	chrA07	20741507
Bn-A07-p19512603	A07	77.9	0.825705	0.00973633	At1g72170	BnaA07g29900D	E	chrA07	21296603
Bn-A07-p19512916	A07	77.9	0.825705	0.00973633	At1g72170	BnaA07g29900D	E	chrA07	21296603
Bn-A07-p19515708	A07	77.9	0.864257	0.0102927	-	-		-	-
Bn-A07-p20029449	A07	81.2	0.243566	0.0178703	At1g73805	BnaA07g39090D	E	chrA07_random	1978245
Bn-A07-p20044413	A07	81.2	0.261305	0.0176304	At1g61610	BnaA07g38960D	D	chrA07_random	1926535
Bn-A07-p21586613	A07	90.5	0.0562019	0.0447043	At1g77990	BnaA07g33850D	E	chrA07	23123084
Bn-A07-p21601293	A07	90.5	0.0294443	0.0737578	-	-		-	-
Bn-A07-p21601441	A07	90.5	0.0294443	0.0737578	-	-		-	-
Bn-A07-p21601511	A07	90.5	0.0353028	0.0949502	-	-		-	-
Bn-A07-p21844673	A07	90.5	0.0119688	0.0136123	At1g78280	BnaA07g34160D	E	chrA07	23293787
Bn-C6-p1146404	A07	90.5	0.470091	0.0443431	-	-		-	-
Bn-A07-p22329359	A07	94.8	0.725183	0.0396174	At1g79700	BnaA07g35130D	E	chrA07	23727755
Bn-A08-p10068904	A08	5	0.532956	0.047663	At4g17090	BnaA08g08230D	U	chrA08	8068950
Bn-A08-p10101802	A08	5	0.532956	0.047663	-	-		-	-
Bn-A08-p7018554	A08	5	0.546512	0.0391927	-	-		-	-
Bn-A08-p10180719	A08	5.3	0.532956	0.047663	At1g27285	-	B	-	-
Bn-A08-p10214814	A08	5.3	0.61322	0.0256807	At4g17483	BnaA08g08280D	U	chrA08	8159684
Bn-A08-p10215623	A08	5.3	0.532956	0.047663	At4g17483	BnaA08g08280D	U	chrA08	8159684
Bn-A08-p10222411	A08	5.3	0.559631	0.0278101	-	-		-	-
Bn-C8-p15729885	A08	5.3	0.70966	0.0257185	At3g43790	BnaAnng29740D	M	chrAnn_random	33934626
Bn-A08-p10329729	A08	5.9	0.61322	0.0256807	-	-		-	-
Bn-A08-p10443959	A08	5.9	0.523538	0.0291603	-	-		-	-
Bn-A08-p10472777	A08	5.9	0.490892	0.0267019	-	-		-	-
Bn-A08-p10473245	A08	5.9	0.541096	0.0247006	-	-		-	-
Bn-A08-p10480848	A08	5.9	0.574274	0.0144203	-	-		-	-
Bn-A08-p10494058	A08	5.9	0.541096	0.0247006	-	-		-	-
Bn-A08-p10528898	A08	5.9	0.466765	0.045857	At4g18440	BnaA08g08790D	U	chrA08	8539255
Bn-A08-p10608550	A08	5.9	0.559789	0.0449389	-	-		-	-
Bn-Scaffold000316-p9840	A08	5.9	0.466765	0.045857	-	-		-	-
Bn-A08-p10711225	A08	6.2	0.829351	0.0263536	At5g27037	-	Q	-	-
Bn-A08-p10774582	A08	6.5	0.829351	0.0263536	At4g18940	BnaA08g08950D	U	chrA08	8681198
Bn-A08-p10809139	A08	6.5	0.898525	0.0353624	At4g19100	BnaA08g09020D	U	chrA08	8710319
Bn-A08-p10822662	A08	6.5	0.829351	0.0263536	At5g23840	BnaA08g09050D	Q	chrA08	8723524
Bn-A08-p10824964	A08	6.5	0.829351	0.0263536	At4g19120	BnaA08g09060D	U	chrA08	8725436
Bn-C3-p56504866	A08	6.5	0.863169	0.014973	-	-		-	-
Bn-A08-p11304602	A08	7.1	0.693708	0.012606	-	-		-	-
Bn-A08-p11310535	A08	7.1	0.608101	0.0103347	At4g21660	BnaA08g09630D	U	chrA08	9168096
Bn-A08-p11329864	A08	7.1	0.657762	0.0161651	At4g21590	BnaA08g09680D	U	chrA08	9181947
Bn-A08-p11452221	A08	7.1	0.578852	0.00769045	-	-		-	-
Bn-A08-p12674243	A08	10.6	0.0443947	0.304296	-	-		-	-
Bn-A08-p13030362	A08	12.7	0.0194634	0.0375843	At4g32680	BnaA08g12100D	U	chrA08	10838993
Bn-A08-p13030439	A08	12.7	0.016688	0.0328564	-	BnaA08g12100D		chrA08	10838993
Bn-A08-p13200580	A08	13.8	0.0296019	0.503465	At4g32150	BnaA08g30600D	U	chrA08_random	1606092
Bn-C3-p60734755	A08	13.8	0.0296019	0.503465	At4g32140	BnaA08g12260D	U	chrA08	10952026
Bn-A08-p13271519	A08	14.6	0.0239489	0.0280991	At4g31770	BnaA08g12360D	U	chrA08	11040125
Bn-C3-p60750810	A08	14.6	0.092664	0.0310194	At4g32030	BnaA08g12270D	U	chrA08	10956657
Bn-C3-p60780416	A08	14.6	0.0129123	0.175159	At4g31940	BnaA08g12300D	U	chrA08	10967540
Bn-A08-p14538807	A08	21.5	0.0282516	0.0593648	At4g26120	BnaA08g14450D	U	chrA08	12236771
Bn-A08-p14597378	A08	21.5	0.0252983	0.0778774	-	-		-	-
Bn-A08-p14597858	A08	21.5	0.0228456	0.0850881	-	-		-	-
Bn-A08-p14673671	A08	22.3	0.955874	0.044207	At4g25430	BnaA08g30880D	U	chrA08_random	1752971
Bn-A08-p14684717	A08	22.3	0.955874	0.044207	-	-		-	-
Bn-A08-p14689466	A08	22.3	0.999931	0.045141	-	-		-	-
Bn-A08-p14692156	A08	22.3	0.936858	0.0428624	At4g25350	BnaA08g30860D	U	chrA08_random	1731248
Bn-A08-p14693257	A08	22.3	0.936858	0.0428624	-	-		-	-
Bn-A08-p14693414	A08	22.3	0.936858	0.0428624	-	-		-	-
Bn-A08-p14694002	A08	22.3	0.936858	0.0428624	-	-		-	-
Bn-A08-p14694130	A08	22.3	0.936858	0.0428624	-	-		-	-
Bn-A08-p14694395	A08	22.3	0.936858	0.0428624	At4g25300	BnaA08g14500D	U	chrA08	12259786
Bn-A08-p14695487	A08	22.3	0.936858	0.0428624	-	-		-	-
Bn-A08-p14697337	A08	22.3	0.969133	0.0452377	-	-		-	-
Bn-A08-p14698054	A08	22.3	0.936858	0.0428624	-	-		-	-
Bn-A08-p14704782	A08	22.3	0.936858	0.0428624	At4g25300	BnaA08g14500D	U	chrA08	12259786
Bn-C3-p55722507	A08	23.4	0.30645	0.000471923	At4g35785	-	U	-	-
Bn-C3-p55722563	A08	23.4	0.220834	0.0396537	At4g35785	-	U	-	-
Bn-A08-p14970925	A08	24	0.595143	1.13e-05	At4g35733	BnaA08g31030D	U	chrA08_random	1813190
Bn-A08-p15322011	A08	26.3	0.941144	0.0183994	At4g37130	BnaA08g15500D	U	chrA08	12888807
Bn-A08-p15353881	A08	26.3	0.388414	3.54e-05	At3g25510	BnaA08g15560D	F	chrA08	12909174	NBS-LRR
Bn-A08-p15736750	A08	26.3	0.777976	0.00548079	-	-		-	-
Bn-A08-p15737285	A08	26.6	0.917069	0.00553415	-	-		-	-
Bn-A08-p15802943	A08	28	0.588523	0.0177049	-	-		-	-
Bn-A08-p15954904	A08	28	0.990028	0.0150364	-	-		-	-
Bn-A08-p16132462	A08	28.6	0.147352	0.027026	At1g73490	BnaA08g16880D	E	chrA08	13588729
Bn-A08-p16267662	A08	29.5	0.62488	0.0426069	At4g14225	BnaA08g17190D	T	chrA08	13738885
Bn-A08-p16286008	A08	29.8	0.482697	0.0171403	At4g14310	BnaA08g17240D	T	chrA08	13754128
Bn-A08-p16286082	A08	29.8	0.419685	0.0230487	At4g14310	BnaA08g17240D	T	chrA08	13754128
Bn-A08-p16653908	A08	32.7	0.0421451	0.852424	-	-		-	-
Bn-A08-p16655249	A08	32.7	0.0421451	0.852424	-	-		-	-
Bn-A08-p17202184	A08	35.3	0.689246	0.0335779	At1g27470	BnaA08g18930D	B	chrA08	14687349
Bn-A08-p17202527	A08	35.3	0.689246	0.0335779	At1g27470	BnaA08g18930D	B	chrA08	14687349
Bn-A08-p17202584	A08	35.3	0.689246	0.0335779	At1g27470	BnaA08g18930D	B	chrA08	14687349
Bn-A08-p17202745	A08	35.3	0.689246	0.0335779	At1g27470	BnaA08g18930D	B	chrA08	14687349
Bn-A08-p20587556	A08	66.4	0.0382435	0.22135	At1g08630	BnaA08g26840D	A	chrA08	18060710
Bn-A08-p20608675	A08	66.4	0.020711	0.180332	-	-		-	-
Bn-A08-p20931438	A08	69.6	0.0474729	0.146685	At1g06550	BnaA08g28670D	A	chrA08	18785252
Bn-A08-p20945277	A08	69.6	0.0324582	0.3673	At1g06430	BnaA08g28620D	A	chrA08	18764841
Bn-A08-p20965113	A08	69.6	0.0111907	0.268715	At1g06260	BnaA08g28550D	A	chrA08	18738398
Bn-A08-p20968239	A08	69.6	0.0111907	0.268715	At1g06250	BnaA08g28540D	A	chrA08	18736276
Bn-A09-p942734	A09	0	0.000246455	0.62822	-	-		-	-
Bn-A09-p788109	A09	0.3	0.0165181	0.731164	At4g01140	BnaA09g00160D	O	chrA09	81317
Bn-A09-p469758	A09	0.6	0.00924878	0.948937	At4g01860	BnaA09g00400D	O	chrA09	184125
Bn-A09-p160775	A09	2	0.0177233	0.462191	At4g02485	BnaA09g00830D	O	chrA09	514486
Bn-A09-p239851	A09	2	0.0271188	0.751491	At4g02340	BnaAnng20800D	O	chrAnn_random	22953708
Bn-A09-p100643	A09	2.9	0.00697825	0.403606	At4g02710	BnaA09g01010D	O	chrA09	573674
Bn-C9-p1244493	A09	2.9	0.00273005	0.831819	At4g02650	BnaA09g00990D	O	chrA09	564157
Bn-C9-p1254655	A09	2.9	0.039678	0.278373	At4g02710	BnaA09g01010D	O	chrA09	573674
Bn-A01-p27029107	A09	3.9	0.01691	0.800549	At4g03130	BnaA09g01340D	O	chrA09	717615
Bn-A01-p27029254	A09	3.9	0.01691	0.800549	At4g03130	BnaA09g01340D	O	chrA09	717615
Bn-A01-p26914512	A09	4.9	0.0071783	0.95463	At4g05040	BnaA09g01580D	O-P	chrA09	864691
Bn-A01-p26759778	A09	6.5	0.0123117	0.136024	At3g26744	-		-	-
Bn-A09-p2160040	A09	9.3	0.0480298	0.277673	At3g29575	BnaA09g02630D	L	chrA09	1336389
Bn-A09-p1631944	A09	14.9	0.84293	0.0208542	At2g24660	-	I	-	-
Bn-A09-p1634652	A09	14.9	0.875552	0.0184783	-	-		-	-
Bn-A09-p1721507	A09	14.9	0.589692	0.0336896	At5g25630	BnaA09g04500D	Q	chrA09	2211795
Bn-A09-p1765907	A09	14.9	0.157174	0.0231989	At5g25890	BnaA09g04430D	Q	chrA09	2170676
Bn-A01-p9080359	A09	15.2	0.00235284	0.0354001	At5g23910	BnaA09g05100D	Q	chrA09	2504246
Bn-A01-p9147096	A09	15.2	0.0388647	0.437473	At5g24150	BnaA09g04980D	Q	chrA09	2452882
Bn-A01-p9004629	A09	17.4	0.00119636	0.00944806	-	-		-	-
Bn-A01-p8977767	A09	17.7	0.00543686	0.0297221	-	-		-	-
Bn-A01-p8982996	A09	17.7	0.00141806	0.0151402	At5g23400	BnaA09g05320D	Q	chrA09	2604900
Bn-A09-p2733282	A09	17.7	0.000204244	0.0214468	-	-		-	-
Bn-A09-p3024539	A09	19.9	0.000213997	0.00474173	-	-		-	-
Bn-A09-p3029767	A09	20.2	0.000341837	0.0021785	-	-		-	-
Bn-A09-p3047090	A09	20.2	0.000807792	0.00275495	-	-		-	-
Bn-A09-p3051349	A09	20.2	0.000341837	0.0021785	-	-		-	-
Bn-A09-p3053532	A09	20.2	0.000378335	0.00380891	-	-		-	-
Bn-A09-p3053860	A09	20.2	0.0010607	0.00463032	-	-		-	-
Bn-A09-p3064935	A09	20.2	0.000341837	0.0021785	-	-		-	-
Bn-A09-p3097420	A09	20.5	0.000205597	0.00220947	-	-		-	-
Bn-A09-p3116738	A09	20.5	0.000283754	0.00212594	-	-		-	-
Bn-A09-p3347911	A09	22.1	0.0192167	0.0316735	-	-		-	-
Bn-A09-p3452203	A09	22.5	0.0220909	0.29587	At5g67150	BnaA09g06710D	X	chrA09	3280501
Bn-A09-p3453706	A09	22.5	0.0220909	0.29587	-	-		-	-
Bn-A09-p4347835	A09	26.8	0.0166245	0.215945	At5g67070	BnaA09g07580D	X	chrA09	3722598
Bn-A09-p4351470	A09	26.8	0.0269306	0.47204	-	-		-	-
Bn-A09-p4356331	A09	26.8	0.0252489	0.206893	At5g67170	BnaA09g07560D	X	chrA09	3717627
Bn-A09-p4288843	A09	28.3	0.000671043	0.956438	At5g66870	BnaA09g07730D	X	chrA09	3773646
Bn-A09-p4291965	A09	28.3	0.000504153	0.665537	-	-		-	-
Bn-C9-p6487333	A09	29.8	0.011836	0.408155	At5g66760	BnaA09g52600D	X	chrA09_random	516308
Bn-A09-p4241780	A09	30.1	0.0244392	0.179927	-	-		-	-
Bn-A09-p4207679	A09	30.4	0.0129849	0.231428	At5g66675	BnaA09g07770D	X	chrA09	3789377
Bn-A09-p3940412	A09	35.1	0.000787132	0.137647	-	-		-	-
Bn-A09-p3940779	A09	35.1	0.000787132	0.137647	-	-		-	-
Bn-A09-p3994437	A09	35.1	0.0345198	0.219579	-	-		-	-
Bn-A09-p4010053	A09	35.1	0.023397	0.319621	-	-		-	-
Bn-A09-p4012239	A09	35.1	0.0345198	0.219579	-	-		-	-
Bn-A09-p4021115	A09	35.1	0.0397768	0.129209	-	-		-	-
Bn-A09-p4024494	A09	35.1	0.0361476	0.168066	-	-		-	-
Bn-A09-p4024534	A09	35.1	0.0361476	0.168066	-	-		-	-
Bn-A09-p4011631	A09	35.7	0.023397	0.319621	-	-		-	-
Bn-A09-p4038403	A09	35.7	0.0243895	0.363177	-	-		-	-
Bn-Scaffold000178-p114893	A09	37.5	0.00108147	0.0737739	-	BnaA09g52770D		chrA09_random	614077
Bn-Scaffold000178-p118125	A09	37.5	0.00177456	0.112443	-	-		-	-
Bn-A09-p4433127	A09	38.2	0.000173619	0.0164205	At2g16280	BnaA09g08660D	H	chrA09	4344652
Bn-A09-p4459348	A09	39.1	0.000410932	0.00159147	At2g16485	BnaA09g08750D	H	chrA09	4367206
Bn-A09-p4463675	A09	39.1	0.000972376	0.0155912	-	-		-	-
Bn-A09-p4475636	A09	39.1	0.0181923	0.906813	At2g16600	BnaA09g08780D	H	chrA09	4387165
Bn-A09-p4509627	A09	39.1	0.0487568	0.0388512	At2g16790	BnaA09g08890D	H	chrA09	4418937
Bn-A09-p4735640	A09	39.9	0.790876	0.0269385	At4g35890	BnaA09g09280D	U	chrA09	4633603
Bn-A09-p4831706	A09	40.8	0.000929983	0.0160368	-	-		-	-
Bn-A09-p4848610	A09	40.8	0.00666037	0.0714687	-	-		-	-
Bn-A09-p4862871	A09	40.8	0.0126966	0.0248891	At2g18170	BnaA09g09520D	H	chrA09	4769934
Bn-A09-p4863472	A09	40.8	0.00666037	0.0714687	At2g18170	BnaA09g09520D	H	chrA09	4769934
Bn-A09-p4963985	A09	42	0.00793218	0.802305	At2g16560	-	H	-	-
Bn-A09-p4965726	A09	42	0.0121187	0.874406	At2g16560	-	H	-	-
Bn-A09-p5255753	A09	43	0.0331148	0.357904	-	-		-	-
Bn-A09-p9098267	A09	56.7	0.562115	0.0202041	-	-		-	-
Bn-A09-p9101925	A09	56.7	0.527648	0.0190098	-	-		-	-
Bn-A09-p9135388	A09	56.7	0.578743	0.0184816	-	-		-	-
Bn-A09-p9379347	A09	57.6	0.691156	0.0123682	At1g58370	BnaA09g14690D	D	chrA09	8458869
Bn-A09-p10296510	A09	60.9	0.0498563	0.684431	At5g42390	BnaA09g16080D	S-V	chrA09	9515940
Bn-A09-p10297982	A09	60.9	0.0498563	0.684431	At5g42390	BnaA09g16080D	S-V	chrA09	9515940
Bn-A09-p10306216	A09	60.9	0.0355869	0.724484	At5g42400	BnaA09g16090D	S-V	chrA09	9526683
Bn-A09-p10318807	A09	60.9	0.0115229	0.642088	-	-		-	-
Bn-A09-p10325493	A09	60.9	0.0234789	0.861359	-	-		-	-
Bn-A09-p10329846	A09	60.9	0.0115229	0.642088	-	-		-	-
Bn-A09-p14161665	A09	61.5	0.0087629	0.173683	-	-		-	-
Bn-A09-p11595635	A09	67.6	0.0350364	0.995881	At3g27327	-	L	-	-
Bn-A09-p11690216	A09	67.6	0.0388648	0.180624	-	-		-	-
Bn-A09-p11692396	A09	67.6	0.0388648	0.180624	-	-		-	-
Bn-A09-p23515910	A09	75.2	0.015803	0.00320987	-	-		-	-
Bn-A09-p23516882	A09	75.2	0.015803	0.00320987	-	-		-	-
Bn-A09-p23519665	A09	75.2	0.015803	0.00320987	-	-		-	-
Bn-A09-p23525690	A09	75.2	0.015803	0.00320987	-	-		-	-
Bn-A09-p23540416	A09	75.2	0.015803	0.00320987	-	BnaA09g43000D		chrA09	29907879
Bn-A09-p23541526	A09	75.2	0.015803	0.00320987	At1g26790	BnaA09g29270D	B	chrA09	21913542
Bn-A09-p23545925	A09	75.2	0.015803	0.00320987	At1g22000	BnaA09g29290D	B	chrA09	21924368
Bn-A09-p23546242	A09	75.2	0.015803	0.00320987	At1g22000	BnaA09g29290D	B	chrA09	21924368
Bn-A09-p23693948	A09	75.8	0.0323317	0.0919337	At4g30990	BnaA09g29450D	U	chrA09	22062185
Bn-A09-p23707462	A09	75.8	0.0323317	0.0919337	At1g27000	BnaA09g29460D	B	chrA09	22076914
Bn-A09-p23708692	A09	75.8	0.0323317	0.0919337	At1g27000	BnaA09g29460D	B	chrA09	22076914
Bn-C5-p13821921	A09	75.8	0.0323317	0.0919337	At4g30990	BnaA09g29450D	U	chrA09	22062185
Bn-C8-p27022493	A09	79.2	0.0278464	0.00156615	At3g50830	BnaA09g31450D	M-N	chrA09	23514409
Bn-A09-p28918272	A09	98.5	0.981601	0.0353926	-	-		-	-
Bn-A09-p28919016	A09	98.5	0.995325	0.0362248	-	-		-	-
Bn-A09-p28921828	A09	98.5	0.981601	0.0353926	At3g58130	-	N	-	-
Bn-A09-p28951443	A09	98.5	0.981601	0.0353926	-	-		-	-
Bn-A09-p28996871	A09	98.5	0.566529	0.00833182	At4g26340	BnaA09g37440D	U	chrA09	26922250
Bn-A09-p29012402	A09	98.8	0.785663	0.00566915	-	-		-	-
Bn-A09-p29048790	A09	98.8	0.637936	0.0109383	At3g58640	BnaA09g55190D	N	chrA09_random	3079850
Bn-A09-p29785600	A09	101.5	0.774154	0.0188063	-	-		-	-
Bn-A09-p29797321	A09	101.5	0.983053	0.020885	-	-		-	-
Bn-A09-p30329420	A09	103.2	0.905523	0.00144728	At3g62180	BnaA09g39730D	N	chrA09	28111266
Bn-A09-p30329663	A09	103.2	0.905523	0.00144728	-	-		-	-
Bn-A09-p25899239	A09	104.7	0.539633	0.00411384	-	-		-	-
Bn-A09-p25899875	A09	104.7	0.539633	0.00411384	-	-		-	-
Bn-A09-p30466030	A09	104.7	0.931043	0.00372308	At3g62800	BnaA09g40150D	>N	chrA09	28258780
Bn-A09-p5040525	A09	111.2	0.445264	0.00239632	-	-		-	-
Bn-A09-p5132918	A09	111.2	0.547842	0.00200723	-	-		-	-
Bn-A09-p5977032	A09	111.5	0.830356	0.00160244	At2g22140	BnaA09g42800D	I	chrA09	29767868
Bn-C8-p35531039	A09	111.5	0.884204	0.00130042	At2g22140	BnaA09g42800D	I	chrA09	29767868
Bn-A09-p31905309	A09	111.8	0.991499	0.00350802	-	-		-	-
Bn-A09-p32104974	A09	112.1	0.768515	0.0469977	At2g21390	BnaA09g43220D	I	chrA09	29994648
Bn-A09-p32105188	A09	112.1	0.472016	0.00721683	At2g21390	BnaA09g43220D	I	chrA09	29994648
Bn-A09-p32161150	A09	112.1	0.735292	0.0366274	At2g21240	-	I	-	-
Bn-A09-p32167322	A09	112.1	0.735292	0.0366274	-	-		-	-
Bn-A09-p32172515	A09	112.4	0.735292	0.0366274	-	BnaA09g01810D		chrA09	936273
Bn-A09-p35707505	A09	127.9	0.0436341	0.68955	At1g07560	BnaA09g49330D	A	chrA09	32841234
Bn-A10-p4115062	A10	0.8	0.0167992	0.290024	At3g05560	BnaA10g01420D	F	chrA10	750682
Bn-A10-p4118433	A10	0.8	0.0296302	0.481457	-	-		-	-
Bn-A10-p4138801	A10	0.8	0.0222085	0.280861	At1g02700	BnaA10g01350D	A	chrA10	727163
Bn-A10-p4154238	A10	0.8	0.0242384	0.394557	At5g38700	BnaA10g01300D	S	chrA10	709486
Bn-A10-p3782643	A10	2	0.0390882	0.388428	At1g03670	-	A	-	-
Bn-A10-p3809773	A10	2	0.0300144	0.0563135	At1g03560	BnaA10g02000D	A	chrA10	1008832
Bn-A10-p2035810	A10	5.7	0.405648	0.0479063	At1g05280	BnaA10g03340D	A	chrA10	1683298
Bn-A10-p2042679	A10	5.7	0.405648	0.0479063	-	-		-	-
Bn-A10-p2042772	A10	5.7	0.405648	0.0479063	-	-		-	-
Bn-A10-p2044339	A10	5.7	0.381753	0.0413738	At5g28545	-	Q	-	-
Bn-A10-p2056053	A10	5.7	0.503883	0.0397083	At1g05250	BnaA10g03280D	A	chrA10	1656094
Bn-A10-p2059382	A10	5.7	0.503883	0.0397083	At1g05250	BnaA10g03270D	A	chrA10	1652537
Bn-A10-p2062185	A10	5.7	0.405648	0.0479063	-	-		-	-
Bn-A10-p2065185	A10	5.7	0.405648	0.0479063	At1g05230	BnaA10g03260D	A	chrA10	1644665
Bn-A10-p2065818	A10	5.7	0.405648	0.0479063	At1g05230	BnaA10g03260D	A	chrA10	1644665
Bn-A10-p2065917	A10	5.7	0.405648	0.0479063	At1g05230	BnaA10g03260D	A	chrA10	1644665
Bn-A10-p5662796	A10	7.2	0.868008	0.0369561	-	-		-	-
Bn-A10-p9365540	A10	15.6	0.00450703	0.902786	At4g08840	BnaA10g13420D	P	chrA10	10792322
Bn-A10-p9374169	A10	15.6	0.0248262	0.82391	At5g60620	BnaA10g13450D	X	chrA10	10803799
Bn-A10-p9378974	A10	15.9	0.0265496	0.658308	At5g60620	BnaA10g13450D	X	chrA10	10803799
Bn-A10-p9607076	A10	16.2	0.0147318	0.76248	At5g22840	BnaA10g13710D	Q	chrA10	11025777
Bn-A10-p10001280	A10	17.1	0.0303196	0.764198	-	-		-	-
Bn-A10-p9740870	A10	17.1	0.0226263	0.926833	-	-		-	-
Bn-A10-p9746391	A10	17.1	0.00657547	0.855599	At5g22460	BnaA10g13880D	R-Q	chrA10	11143396
Bn-A10-p9747217	A10	17.1	0.00290367	0.86226	-	-		-	-
Bn-A10-p9846287	A10	17.1	0.0490082	0.901877	At3g44220	BnaA10g14140D	M	chrA10	11291181
Bn-A10-p9854395	A10	17.1	0.0361822	0.488804	-	-		-	-
Bn-A10-p9966843	A10	17.1	0.0131552	0.937247	At5g21950	BnaA10g14310D	R	chrA10	11398336
Bn-A10-p9973634	A10	17.1	0.0131552	0.937247	-	-		-	-
Bn-A10-p9973811	A10	17.1	0.00841202	0.967163	-	-		-	-
Bn-C9-p44485022	A10	17.1	0.0405263	0.925726	At5g21910	BnaA10g14350D	R	chrA10	11416011
Bn-A10-p10020060	A10	18.2	0.0131552	0.937247	At5g21326	BnaA10g14390D	R	chrA10	11453297
Bn-A10-p10068411	A10	18.2	0.0292673	0.776415	-	-		-	-
Bn-A10-p10070473	A10	18.2	0.0261479	0.773161	-	-		-	-
Bn-A10-p10082237	A10	18.2	0.0369037	0.705817	-	-		-	-
Bn-A10-p10108321	A10	18.5	0.0198113	0.527604	At5g21100	BnaA10g14490D	R	chrA10	11520482
Bn-A10-p10120142	A10	18.5	0.0131552	0.937247	At5g21100	BnaA10g14500D	R	chrA10	11532238
Bn-C9-p44593285	A10	18.5	0.0292673	0.776415	At5g21120	BnaA10g14470D	R	chrA10	11504970
Bn-A10-p10141249	A10	19.1	0.0131552	0.937247	At5g21030	-	R	-	-
Bn-A10-p10149557	A10	19.1	0.00336072	0.833855	At5g20980	BnaA10g14580D	R	chrA10	11561300
Bn-A10-p10156893	A10	19.4	0.0420385	0.832778	At5g20960	BnaA10g14600D	R	chrA10	11566879
Bn-A10-p10402358	A10	20	0.0109844	0.541178	At5g20490	BnaA10g15000D	R	chrA10	11791680
Bn-A10-p10429303	A10	20	0.0152429	0.812623	At5g20350	BnaA10g15060D	R	chrA10	11817602
Bn-A10-p10460400	A10	20	0.00316436	0.733315	At5g20300	BnaA10g15100D	R	chrA10	11839503
Bn-A10-p10492266	A10	20	0.0432975	0.538585	-	-		-	-
Bn-A10-p10700101	A10	23.1	0.0218887	0.420651	-	-		-	-
Bn-A10-p11107162	A10	27.1	0.0271139	0.257348	-	-		-	-
Bn-Scaffold01471-p2147	A10	28.3	0.027964	0.720982	At5g18130	BnaA10g16690D	R	chrA10	12610594
Bn-A10-p13164379	A10	33.8	0.0416031	0.560192	At3g02630	BnaA10g18080D	F	chrA10	13203639
Bn-A10-p13882091	A10	39.1	0.0375142	0.381641	At5g13820	BnaA10g19750D	R	chrA10	13914644
Bn-A10-p14297749	A10	42.8	0.0148461	0.18427	At5g12430	-	R	-	-
Bn-A10-p14307417	A10	42.8	0.0204536	0.286912	At5g12410	BnaA10g20290D	R	chrA10	14243336
Bn-A10-p14365581	A10	44.5	0.0303551	0.879615	At5g12230	BnaA10g20450D	R	chrA10	14308783
Bn-A10-p14420633	A10	44.8	0.0411732	0.18275	-	-		-	-
Bn-A10-p15948040	A10	59.6	0.931083	0.0251033	-	-		-	-
Bn-C9-p51938670	A10	59.6	0.277158	0.00734671	At5g07240	BnaA10g23680D	R	chrA10	15597476
Bn-A10-p16030162	A10	60.2	0.0409103	0.433991	At5g07070	BnaA10g23540D	R	chrA10	15535554
Bn-C1-p1703986	C01	10.6	0.0465339	0.349504	-	-		-	-
Bn-C1-p1914447	C01	10.9	0.0438925	0.607847	At4g35560	-	U	-	-
Bn-C1-p2937023	C01	22.1	0.00729772	0.897638	At4g33170	BnaC01g05000D	U	chrC01	2575034
Bn-C1-p2977601	C01	23.6	0.00657826	0.373086	At4g33090	BnaC01g05150D	U	chrC01	2628982
Bn-C1-p3320931	C01	24.6	0.0412152	0.887285	At4g32760	BnaC01g05650D	U	chrC01	3019503
Bn-C1-p3329284	C01	25.2	0.0300289	0.917647	-	-		-	-
Bn-C1-p3333744	C01	25.2	0.0300289	0.917647	At4g32730	BnaC01g05660D	U	chrC01	3031434
Bn-C1-p3334287	C01	25.2	0.0300289	0.917647	At4g32730	BnaC01g05660D	U	chrC01	3031434
Bn-C1-p3339520	C01	25.2	0.0300289	0.917647	-	-		-	-
Bn-C1-p3339590	C01	25.2	0.0300289	0.917647	At2g31700	-		-	-
Bn-C1-p3341119	C01	25.2	0.0300289	0.917647	At4g32717	BnaC01g05680D	U	chrC01	3043069
Bn-C1-p3371625	C01	25.2	0.0237362	0.81738	At4g32700	BnaC01g05720D	U	chrC01	3053592
Bn-C1-p3386484	C01	25.2	0.0412152	0.887285	At4g32670	BnaC01g05760D	U	chrC01	3068656
Bn-C1-p3394244	C01	25.2	0.0300289	0.917647	-	-		-	-
Bn-C1-p3394307	C01	25.2	0.0300289	0.917647	-	-		-	-
Bn-C1-p3396823	C01	25.2	0.0300289	0.917647	At4g32660	BnaC01g05800D	U	chrC01	3076562
Bn-C1-p3399311	C01	25.2	0.0300289	0.917647	-	-		-	-
Bn-C1-p3406165	C01	25.2	0.0237362	0.81738	At4g32640	BnaC01g05820D	U	chrC01	3086068
Bn-C1-p3410376	C01	25.5	0.0300289	0.917647	At4g32640	BnaC01g05820D	U	chrC01	3086068
Bn-C1-p3552162	C01	27	0.00431583	0.613329	At4g32420	BnaC01g06080D	U	chrC01	3210154
Bn-C1-p3833376	C01	29	0.0482978	0.347659	-	-		-	-
Bn-C1-p3862929	C01	29	0.0111482	0.643726	At4g29090	BnaC01g06750D	U	chrC01	3526107
Bn-C1-p3948263	C01	29	0.0240435	0.760747	At4g31570	BnaC01g06880D	U	chrC01	3603903
Bn-C1-p4327378	C01	30.2	0.0031954	0.978524	At4g30700	BnaC01g07640D	U	chrC01	3994362
Bn-C1-p4331531	C01	30.2	0.0031954	0.978524	-	-		-	-
Bn-C1-p4342849	C01	30.2	0.0259879	0.673384	-	BnaC01g07690D		chrC01	4008165
Bn-C1-p4350452	C01	30.2	0.014866	0.718236	-	-		-	-
Bn-C1-p4350791	C01	30.2	0.0259879	0.673384	-	-		-	-
Bn-C1-p4350951	C01	30.2	0.0259879	0.673384	-	-		-	-
Bn-C1-p7800379	C01	39.6	0.564118	0.00799841	At4g19645	BnaC01g11970D	U	chrC01	7529346
Bn-C1-p8276331	C01	40.8	0.597088	0.0406184	At4g20310	BnaCnng55680D	U	chrCnn_random	55618993
Bn-C1-p8288604	C01	40.8	0.653765	0.0296662	-	-		-	-
Bn-C1-p8300752	C01	40.8	0.597088	0.0406184	-	-		-	-
Bn-C1-p8311299	C01	40.8	0.597088	0.0406184	-	-		-	-
Bn-C1-p8314352	C01	40.8	0.644445	0.04925	-	-		-	-
Bn-C1-p8315709	C01	40.8	0.597088	0.0406184	-	-		-	-
Bn-C1-p8425752	C01	41.7	0.0130326	0.641828	At4g20850	BnaC01g12340D	U	chrC01	7802406
Bn-C1-p8800375	C01	42.5	0.0170319	0.94171	-	-		-	-
Bn-C1-p11723332	C01	50.3	0.0295531	0.522046	-	BnaC01g00600D		chrC01	217777
Bn-C1-p11723455	C01	50.3	0.0295531	0.522046	-	BnaC01g00600D		chrC01	217777
Bn-C1-p17193971	C01	64.8	0.698347	0.0261509	At4g14950	BnaC01g22640D	T	chrC01	16153875
Bn-C1-p17212190	C01	64.8	0.698347	0.0261509	At4g14940	BnaC01g22650D	T	chrC01	16170665
Bn-C1-p17218195	C01	64.8	0.698347	0.0261509	At4g14930	BnaC01g22660D	T	chrC01	16177325
Bn-C1-p17234715	C01	64.8	0.698347	0.0261509	-	-		-	-
Bn-C1-p17234939	C01	64.8	0.698347	0.0261509	-	-		-	-
Bn-C1-p17252179	C01	64.8	0.698347	0.0261509	-	-		-	-
Bn-C1-p17261915	C01	64.8	0.698347	0.0261509	-	-		-	-
Bn-C1-p17262290	C01	64.8	0.698347	0.0261509	At2g32970	-	J	-	-
Bn-C1-p17262342	C01	64.8	0.698347	0.0261509	At2g32970	-	J	-	-
Bn-C1-p17262477	C01	64.8	0.698347	0.0261509	-	-		-	-
Bn-C1-p17270764	C01	64.8	0.735628	0.0261094	At4g14890	BnaC01g22700D	T	chrC01	16262576
Bn-A01-p14169412	C01	66.9	0.715098	0.0390192	At3g47350	-	M	-	-
Bn-C14045238-p1241	C01	66.9	0.787705	0.0235873	-	-		-	-
Bn-C14045238-p669	C01	66.9	0.787705	0.0235873	-	-		-	-
Bn-C1-p20728949	C01	66.9	0.586227	0.0252476	-	BnaCnng26120D		chrCnn_random	24644951
Bn-C1-p20729734	C01	66.9	0.635096	0.0169961	-	-		-	-
Bn-C1-p20729827	C01	66.9	0.635096	0.0169961	-	-		-	-
Bn-C1-p20796321	C01	66.9	0.869783	0.0179617	-	-		-	-
Bn-C1-p20806688	C01	66.9	0.635096	0.0169961	At3g46530	BnaC01g24770D	M	chrC01	19906162
Bn-C1-p20817537	C01	66.9	0.635096	0.0169961	-	-		-	-
Bn-C1-p20822598	C01	66.9	0.635096	0.0169961	-	-		-	-
Bn-C1-p20823827	C01	66.9	0.635096	0.0169961	-	-		-	-
Bn-C1-p20823894	C01	66.9	0.635096	0.0169961	-	-		-	-
Bn-C1-p20840282	C01	66.9	0.635096	0.0169961	-	BnaCnng72190D		chrCnn_random	72585495
Bn-C1-p20883652	C01	66.9	0.545222	0.0150173	-	-		-	-
Bn-C1-p20884074	C01	66.9	0.545222	0.0150173	At3g44705	-	M	-	-
Bn-C1-p20885135	C01	66.9	0.545222	0.0150173	At2g17910	-	H	-	-
Bn-C1-p20893873	C01	66.9	0.545222	0.0150173	At1g33813	-	B	-	-
Bn-C1-p20893934	C01	66.9	0.545222	0.0150173	-	-		-	-
Bn-C1-p20895704	C01	66.9	0.545222	0.0150173	-	-		-	-
Bn-C1-p20910878	C01	66.9	0.545222	0.0150173	-	-		-	-
Bn-C1-p20918560	C01	66.9	0.787705	0.0235873	-	-		-	-
Bn-C1-p20920647	C01	66.9	0.787705	0.0235873	At5g28845	-	Q	-	-
Bn-C1-p20955258	C01	66.9	0.787705	0.0235873	-	-		-	-
Bn-C1-p20981226	C01	66.9	0.787705	0.0235873	-	-		-	-
Bn-C1-p21008278	C01	66.9	0.87925	0.0258041	-	-		-	-
Bn-C1-p21011953	C01	66.9	0.787705	0.0235873	-	-		-	-
Bn-C1-p21013975	C01	66.9	0.787705	0.0235873	-	-		-	-
Bn-C1-p21015304	C01	66.9	0.631216	0.0266042	-	-		-	-
Bn-C1-p21017283	C01	66.9	0.787705	0.0235873	-	-		-	-
Bn-C1-p21017466	C01	66.9	0.787705	0.0235873	-	-		-	-
Bn-C1-p21029979	C01	66.9	0.787705	0.0235873	At3g29078	-	L	-	-
Bn-C1-p21030018	C01	66.9	0.787705	0.0235873	-	-		-	-
Bn-C1-p21058064	C01	66.9	0.715098	0.0390192	At5g62700	BnaC01g25000D	X	chrC01	20185715
Bn-C1-p21058085	C01	66.9	0.912381	0.0398442	At5g62700	BnaC01g25000D	X	chrC01	20185715
Bn-C1-p21060995	C01	66.9	0.912381	0.0398442	-	-		-	-
Bn-C1-p21070628	C01	66.9	0.787705	0.0235873	-	-		-	-
Bn-C1-p21076541	C01	66.9	0.787705	0.0235873	-	-		-	-
Bn-C1-p21077055	C01	66.9	0.787705	0.0235873	At5g29100	-		-	-
Bn-C1-p21077217	C01	66.9	0.787705	0.0235873	-	-		-	-
Bn-C1-p21077741	C01	66.9	0.787705	0.0235873	-	-		-	-
Bn-C1-p21078322	C01	66.9	0.787705	0.0235873	-	-		-	-
Bn-C1-p21092067	C01	66.9	0.787705	0.0235873	-	-		-	-
Bn-C1-p21104703	C01	66.9	0.787705	0.0235873	-	-		-	-
Bn-C1-p21105142	C01	66.9	0.787705	0.0235873	-	-		-	-
Bn-C1-p21106185	C01	66.9	0.787705	0.0235873	-	-		-	-
Bn-C1-p21108016	C01	66.9	0.787705	0.0235873	-	-		-	-
Bn-C1-p21110699	C01	66.9	0.787705	0.0235873	-	-		-	-
Bn-C1-p21113249	C01	66.9	0.787705	0.0235873	-	-		-	-
Bn-C1-p21113517	C01	66.9	0.787705	0.0235873	-	-		-	-
Bn-C1-p21177309	C01	66.9	0.787705	0.0235873	At2g07420	-		-	-
Bn-C1-p21177501	C01	66.9	0.715098	0.0390192	-	-		-	-
Bn-C1-p21177982	C01	66.9	0.787705	0.0235873	At4g04290	-	O	-	-
Bn-C1-p21178313	C01	66.9	0.787705	0.0235873	At4g04290	-	O	-	-
Bn-C1-p21179853	C01	66.9	0.787705	0.0235873	-	-		-	-
Bn-C1-p21180317	C01	66.9	0.787705	0.0235873	-	-		-	-
Bn-C1-p21189586	C01	66.9	0.787705	0.0235873	-	-		-	-
Bn-C1-p21191172	C01	66.9	0.787705	0.0235873	-	-		-	-
Bn-C1-p21191207	C01	66.9	0.787705	0.0235873	-	-		-	-
Bn-C1-p21191258	C01	66.9	0.787705	0.0235873	-	-		-	-
Bn-C1-p21195752	C01	66.9	0.787705	0.0235873	-	-		-	-
Bn-C1-p21209839	C01	66.9	0.787705	0.0235873	-	-		-	-
Bn-C1-p21210382	C01	66.9	0.787705	0.0235873	-	-		-	-
Bn-C1-p21210485	C01	66.9	0.787705	0.0235873	-	-		-	-
Bn-C1-p21236215	C01	66.9	0.787705	0.0235873	-	-		-	-
Bn-C1-p21236927	C01	66.9	0.787705	0.0235873	-	-		-	-
Bn-C1-p21236988	C01	66.9	0.787705	0.0235873	-	-		-	-
Bn-C1-p21244627	C01	66.9	0.787705	0.0235873	At2g06260	-		-	-
Bn-C1-p21244984	C01	66.9	0.787705	0.0235873	-	-		-	-
Bn-C1-p21245263	C01	66.9	0.787705	0.0235873	At3g30433	-		-	-
Bn-C1-p21261120	C01	66.9	0.787705	0.0235873	At3g47400	BnaC01g25100D	M	chrC01	20392538
Bn-C1-p21267872	C01	66.9	0.787705	0.0235873	-	-		-	-
Bn-C1-p21353523	C01	66.9	0.787705	0.0235873	-	-		-	-
Bn-C1-p21354569	C01	66.9	0.787705	0.0235873	-	-		-	-
Bn-C1-p21397353	C01	66.9	0.787705	0.0235873	-	-		-	-
Bn-C1-p21398817	C01	66.9	0.787705	0.0235873	-	-		-	-
Bn-C1-p21412275	C01	66.9	0.687766	0.023439	At3g47660	BnaC01g42760D	M	chrC01_random	1923432
Bn-C1-p21430100	C01	66.9	0.787705	0.0235873	At3g47660	BnaC01g42780D	M	chrC01_random	1941339
Bn-C1-p21431386	C01	66.9	0.787705	0.0235873	-	-		-	-
Bn-C1-p21431497	C01	66.9	0.787705	0.0235873	At3g47670	BnaC01g42800D	M	chrC01_random	1943487
Bn-C1-p21436540	C01	66.9	0.787705	0.0235873	-	-		-	-
Bn-C1-p21436737	C01	66.9	0.787705	0.0235873	-	-		-	-
Bn-C1-p21440789	C01	66.9	0.787705	0.0235873	-	-		-	-
Bn-C1-p21442923	C01	66.9	0.787705	0.0235873	-	-		-	-
Bn-C1-p21447692	C01	66.9	0.787705	0.0235873	At3g46387	-	M	-	-
Bn-C1-p21451378	C01	66.9	0.787705	0.0235873	At3g47730	BnaC01g25120D	M	chrC01	20568513
Bn-C1-p21460561	C01	66.9	0.787705	0.0235873	-	-		-	-
Bn-C1-p21461667	C01	66.9	0.787705	0.0235873	-	-		-	-
Bn-C1-p21470536	C01	66.9	0.787705	0.0235873	-	-		-	-
Bn-C1-p21490266	C01	66.9	0.787705	0.0235873	At1g59265	-	D	-	-
Bn-C1-p21490854	C01	66.9	0.787705	0.0235873	At1g59265	-	D	-	-
Bn-C1-p21490916	C01	66.9	0.787705	0.0235873	At1g59265	-	D	-	-
Bn-C1-p21497508	C01	66.9	0.787705	0.0235873	At3g47780	BnaC01g25190D	M	chrC01	20621569
Bn-C1-p21497678	C01	66.9	0.787705	0.0235873	At3g47780	BnaC01g25190D	M	chrC01	20621569
Bn-C1-p21500658	C01	66.9	0.787705	0.0235873	At3g47780	BnaC01g25190D	M	chrC01	20621569
Bn-C1-p21504647	C01	66.9	0.681661	0.0283864	-	-		-	-
Bn-C1-p21520442	C01	66.9	0.787705	0.0235873	-	-		-	-
Bn-C1-p21523817	C01	66.9	0.715098	0.0390192	-	-		-	-
Bn-C1-p21526045	C01	66.9	0.787705	0.0235873	At3g30844	-	L-M	-	-
Bn-C1-p21526564	C01	66.9	0.958359	0.0469849	At1g35735	-	B	-	-
Bn-C1-p21545632	C01	66.9	0.843734	0.024255	At3g30843	-	L-M	-	-
Bn-C1-p21545797	C01	66.9	0.787705	0.0235873	-	-		-	-
Bn-C1-p21547101	C01	66.9	0.787705	0.0235873	-	-		-	-
Bn-C1-p21553575	C01	66.9	0.787705	0.0235873	-	-		-	-
Bn-C1-p21563746	C01	66.9	0.787705	0.0235873	-	-		-	-
Bn-C1-p21577388	C01	66.9	0.787705	0.0235873	-	-		-	-
Bn-C1-p21577513	C01	66.9	0.912381	0.0398442	At3g47875	-	M	-	-
Bn-C1-p21577693	C01	66.9	0.787705	0.0235873	At3g32035	-	L-M	-	-
Bn-C1-p21579448	C01	66.9	0.787705	0.0235873	At3g47870	BnaC01g42830D	M	chrC01_random	2046554
Bn-C1-p21579777	C01	66.9	0.787705	0.0235873	At3g47870	BnaC01g42830D	M	chrC01_random	2046554
Bn-C1-p21584458	C01	66.9	0.843734	0.024255	At5g37690	BnaC01g42820D	S	chrC01_random	2038518
Bn-C1-p21584571	C01	66.9	0.537365	0.0319434	At5g37690	BnaC01g42820D	S	chrC01_random	2038518
Bn-C1-p21585792	C01	66.9	0.787705	0.0235873	At5g37690	BnaC01g42820D	S	chrC01_random	2038518
Bn-C1-p21600671	C01	66.9	0.787705	0.0235873	-	-		-	-
Bn-C1-p21600745	C01	66.9	0.787705	0.0235873	-	-		-	-
Bn-C1-p21600890	C01	66.9	0.787705	0.0235873	-	-		-	-
Bn-C1-p21602032	C01	66.9	0.787705	0.0235873	-	-		-	-
Bn-C1-p21602526	C01	66.9	0.787705	0.0235873	-	-		-	-
Bn-C1-p21602692	C01	66.9	0.787705	0.0235873	At3g44264	-	M	-	-
Bn-C1-p21603206	C01	66.9	0.787705	0.0235873	-	-		-	-
Bn-C1-p21603222	C01	66.9	0.787705	0.0235873	-	-		-	-
Bn-C1-p21606073	C01	66.9	0.787705	0.0235873	-	-		-	-
Bn-C1-p21606579	C01	66.9	0.787705	0.0235873	-	-		-	-
Bn-C1-p21606717	C01	66.9	0.787705	0.0235873	-	-		-	-
Bn-C1-p21607294	C01	66.9	0.787705	0.0235873	-	-		-	-
Bn-C1-p21608423	C01	66.9	0.787705	0.0235873	-	-		-	-
Bn-C1-p21608832	C01	66.9	0.787705	0.0235873	-	-		-	-
Bn-C1-p21608923	C01	66.9	0.787705	0.0235873	At4g08101	-	O-P	-	-
Bn-C1-p21609124	C01	66.9	0.787705	0.0235873	At3g43864	-	M	-	-
Bn-C1-p21609189	C01	66.9	0.787705	0.0235873	At3g43864	-	M	-	-
Bn-C1-p21609706	C01	66.9	0.787705	0.0235873	At5g34856	-	S	-	-
Bn-C1-p21610787	C01	66.9	0.599639	0.0293433	At3g44796	-	M	-	-
Bn-C1-p21611108	C01	66.9	0.787705	0.0235873	At4g07703	-	O-P	-	-
Bn-C1-p21611407	C01	66.9	0.787705	0.0235873	-	-		-	-
Bn-C1-p21612692	C01	66.9	0.787705	0.0235873	At5g33204	-	S	-	-
Bn-C1-p21612946	C01	66.9	0.787705	0.0235873	-	-		-	-
Bn-C1-p21613085	C01	66.9	0.787705	0.0235873	-	-		-	-
Bn-C1-p21613185	C01	66.9	0.787705	0.0235873	-	-		-	-
Bn-C1-p21613457	C01	66.9	0.787705	0.0235873	-	-		-	-
Bn-C1-p21624900	C01	66.9	0.787705	0.0235873	-	-		-	-
Bn-C1-p21625244	C01	66.9	0.912381	0.0398442	At3g47890	-	M	-	-
Bn-C1-p21626941	C01	66.9	0.787705	0.0235873	At3g47910	BnaC01g25240D	M	chrC01	20754527
Bn-C1-p21627401	C01	66.9	0.787705	0.0235873	-	-		-	-
Bn-C1-p21627512	C01	66.9	0.787705	0.0235873	-	-		-	-
Bn-C1-p21631778	C01	66.9	0.787705	0.0235873	-	-		-	-
Bn-C1-p21632216	C01	66.9	0.787705	0.0235873	At3g61330	-	N	-	-
Bn-C1-p21633427	C01	66.9	0.787705	0.0235873	At3g61330	-	N	-	-
Bn-C1-p21639702	C01	66.9	0.787705	0.0235873	-	BnaC01g25260D		chrC01	20767905
Bn-C1-p21648607	C01	66.9	0.787705	0.0235873	-	BnaCnng12120D		chrCnn_random	11613173
Bn-C1-p21648846	C01	66.9	0.787705	0.0235873	At3g48070	-	M	-	-
Bn-C1-p21650391	C01	66.9	0.787705	0.0235873	At3g44093	-	M	-	-
Bn-C1-p21650996	C01	66.9	0.787705	0.0235873	At3g44093	-	M	-	-
Bn-C1-p21651490	C01	66.9	0.787705	0.0235873	At3g44093	-	M	-	-
Bn-C1-p21677785	C01	66.9	0.787705	0.0235873	At3g44096	-	M	-	-
Bn-C1-p21679089	C01	66.9	0.787705	0.0235873	At3g60965	-	N	-	-
Bn-C1-p21679298	C01	66.9	0.787705	0.0235873	At5g27900	-	Q	-	-
Bn-C1-p21679996	C01	66.9	0.787705	0.0235873	At3g44425	BnaC01g25580D	M	chrC01	21591897
Bn-C1-p21680026	C01	66.9	0.787705	0.0235873	At3g60965	BnaC01g25580D	N	chrC01	21591897
Bn-C1-p21680354	C01	66.9	0.787705	0.0235873	-	BnaC01g25580D		chrC01	21591897
Bn-C1-p21680433	C01	66.9	0.787705	0.0235873	-	BnaC01g25580D		chrC01	21591897
Bn-C1-p21692228	C01	66.9	0.787705	0.0235873	-	-		-	-
Bn-C1-p21692536	C01	66.9	0.787705	0.0235873	-	-		-	-
Bn-C1-p21692860	C01	66.9	0.787705	0.0235873	-	-		-	-
Bn-C1-p21705737	C01	66.9	0.787705	0.0235873	At3g43955	-	M	-	-
Bn-C1-p21706249	C01	66.9	0.787705	0.0235873	At1g46552	-	C	-	-
Bn-C1-p21706484	C01	66.9	0.715098	0.0390192	At1g59265	-	D	-	-
Bn-C1-p21715277	C01	66.9	0.787705	0.0235873	-	-		-	-
Bn-C1-p21715328	C01	66.9	0.787705	0.0235873	-	-		-	-
Bn-C1-p21715468	C01	66.9	0.787705	0.0235873	-	-		-	-
Bn-C1-p21716097	C01	66.9	0.787705	0.0235873	At3g43864	BnaCnng32660D	M	chrCnn_random	30933750
Bn-C1-p21717058	C01	66.9	0.787705	0.0235873	-	-		-	-
Bn-C1-p21718797	C01	66.9	0.787705	0.0235873	-	-		-	-
Bn-C1-p21718880	C01	66.9	0.912381	0.0398442	-	-		-	-
Bn-C1-p21719259	C01	66.9	0.787705	0.0235873	-	-		-	-
Bn-C1-p21720175	C01	66.9	0.787705	0.0235873	-	-		-	-
Bn-C1-p21745511	C01	66.9	0.787705	0.0235873	At4g10690	-	P	-	-
Bn-C1-p21745574	C01	66.9	0.787705	0.0235873	-	-		-	-
Bn-C1-p21746843	C01	66.9	0.787705	0.0235873	At1g58561	-	D	-	-
Bn-C1-p21747288	C01	66.9	0.787705	0.0235873	-	-		-	-
Bn-C1-p21747452	C01	66.9	0.787705	0.0235873	At1g62460	-	D	-	-
Bn-C1-p21747900	C01	66.9	0.787705	0.0235873	At1g59265	-	D	-	-
Bn-C1-p21749551	C01	66.9	0.787705	0.0235873	-	-		-	-
Bn-C1-p21766042	C01	66.9	0.912381	0.0398442	-	BnaC01g42900D		chrC01_random	2205250
Bn-C1-p21766136	C01	66.9	0.787705	0.0235873	-	BnaC01g42900D		chrC01_random	2205250
Bn-C1-p21767049	C01	66.9	0.787705	0.0235873	-	-		-	-
Bn-C1-p21767523	C01	66.9	0.681661	0.0283864	-	-		-	-
Bn-C1-p21767980	C01	66.9	0.787705	0.0235873	-	-		-	-
Bn-C1-p21769142	C01	66.9	0.72602	0.0337601	-	-		-	-
Bn-C1-p21818225	C01	66.9	0.787705	0.0235873	-	BnaC01g03580D		chrC01	1860413
Bn-C1-p21829007	C01	66.9	0.843734	0.024255	-	-		-	-
Bn-C1-p21829823	C01	66.9	0.834036	0.0282427	-	BnaC01g33550D		chrC01	32786541
Bn-C1-p21847362	C01	66.9	0.787705	0.0235873	At3g48195	BnaC01g42970D	M	chrC01_random	2274691
Bn-C1-p21895086	C01	66.9	0.787705	0.0235873	-	-		-	-
Bn-C1-p21940422	C01	66.9	0.787705	0.0235873	At2g47860	BnaC01g42530D	>J	chrC01_random	1702699
Bn-C1-p21952090	C01	66.9	0.787705	0.0235873	-	-		-	-
Bn-C1-p21952837	C01	66.9	0.787705	0.0235873	-	-		-	-
Bn-C1-p21954731	C01	66.9	0.787705	0.0235873	-	-		-	-
Bn-C1-p21954859	C01	66.9	0.787705	0.0235873	-	-		-	-
Bn-C1-p21995530	C01	66.9	0.787705	0.0235873	-	-		-	-
Bn-C1-p21995744	C01	66.9	0.787705	0.0235873	-	-		-	-
Bn-C1-p22002215	C01	66.9	0.787705	0.0235873	-	-		-	-
Bn-C1-p22009153	C01	66.9	0.912381	0.0398442	-	-		-	-
Bn-C1-p22015267	C01	66.9	0.681661	0.0283864	-	-		-	-
Bn-C1-p22110105	C01	66.9	0.787705	0.0235873	At5g27900	-	Q	-	-
Bn-C1-p22110300	C01	66.9	0.787705	0.0235873	At3g60965	-	N	-	-
Bn-C1-p22110979	C01	66.9	0.787705	0.0235873	At3g44425	-	M	-	-
Bn-C1-p22111559	C01	66.9	0.787705	0.0235873	-	-		-	-
Bn-C1-p22112056	C01	66.9	0.787705	0.0235873	-	-		-	-
Bn-C1-p22119761	C01	66.9	0.787705	0.0235873	-	-		-	-
Bn-C1-p22124177	C01	66.9	0.787705	0.0235873	At5g27900	-	Q	-	-
Bn-C1-p22130290	C01	66.9	0.787705	0.0235873	-	-		-	-
Bn-C1-p22140623	C01	66.9	0.787705	0.0235873	-	-		-	-
Bn-C1-p22156646	C01	66.9	0.787705	0.0235873	-	-		-	-
Bn-C1-p22157485	C01	66.9	0.787705	0.0235873	-	-		-	-
Bn-C1-p22160823	C01	66.9	0.787705	0.0235873	-	-		-	-
Bn-C1-p22161553	C01	66.9	0.787705	0.0235873	At3g60965	-	N	-	-
Bn-C1-p22161785	C01	66.9	0.787705	0.0235873	At3g62725	-	N	-	-
Bn-C1-p22162149	C01	66.9	0.787705	0.0235873	At5g27900	-	Q	-	-
Bn-C1-p22162566	C01	66.9	0.787705	0.0235873	At3g62725	-	N	-	-
Bn-C1-p22162624	C01	66.9	0.726707	0.0301369	At3g44605	-	M	-	-
Bn-C1-p22162728	C01	66.9	0.787705	0.0235873	-	-		-	-
Bn-C1-p22164371	C01	66.9	0.94597	0.0184265	-	-		-	-
Bn-C1-p22172741	C01	66.9	0.715098	0.0390192	-	-		-	-
Bn-C1-p22175329	C01	66.9	0.787705	0.0235873	-	-		-	-
Bn-C1-p22175869	C01	66.9	0.681661	0.0283864	-	BnaCnng40770D		chrCnn_random	39316608
Bn-C1-p22176957	C01	66.9	0.787705	0.0235873	-	-		-	-
Bn-C1-p22178917	C01	66.9	0.787705	0.0235873	At3g62725	-	N	-	-
Bn-C1-p22201752	C01	66.9	0.787705	0.0235873	-	-		-	-
Bn-C1-p22202265	C01	66.9	0.787705	0.0235873	At3g29550	-	L	-	-
Bn-C1-p22202803	C01	66.9	0.801199	0.046879	-	-		-	-
Bn-C1-p22213886	C01	66.9	0.787705	0.0235873	At3g32405	-	L-M	-	-
Bn-C1-p22215535	C01	66.9	0.787705	0.0235873	-	-		-	-
Bn-C1-p22216582	C01	66.9	0.787705	0.0235873	At1g36035	-	B	-	-
Bn-C1-p22217612	C01	66.9	0.787705	0.0235873	-	-		-	-
Bn-C1-p22220358	C01	66.9	0.787705	0.0235873	-	-		-	-
Bn-C1-p22220454	C01	66.9	0.787705	0.0235873	-	-		-	-
Bn-C1-p22220624	C01	66.9	0.787705	0.0235873	At2g16560	-	H	-	-
Bn-C1-p22220952	C01	66.9	0.787705	0.0235873	-	-		-	-
Bn-C1-p22221807	C01	66.9	0.787705	0.0235873	-	-		-	-
Bn-C1-p22258522	C01	66.9	0.787705	0.0235873	At4g08096	-	O-P	-	-
Bn-C1-p22262257	C01	66.9	0.787705	0.0235873	-	-		-	-
Bn-C1-p22266188	C01	66.9	0.787705	0.0235873	-	-		-	-
Bn-C1-p22276888	C01	66.9	0.787705	0.0235873	-	-		-	-
Bn-C1-p22277013	C01	66.9	0.787705	0.0235873	-	-		-	-
Bn-C1-p22277605	C01	66.9	0.787705	0.0235873	-	-		-	-
Bn-C1-p22282805	C01	66.9	0.787705	0.0235873	At3g48530	BnaC01g25430D	M	chrC01	21063390
Bn-C1-p22289703	C01	66.9	0.787705	0.0235873	At3g60565	-	N	-	-
Bn-C1-p22302951	C01	66.9	0.787705	0.0235873	-	-		-	-
Bn-C1-p22303016	C01	66.9	0.787705	0.0235873	-	-		-	-
Bn-C1-p22303074	C01	66.9	0.787705	0.0235873	-	-		-	-
Bn-C1-p22322288	C01	66.9	0.912381	0.0398442	-	-		-	-
Bn-C1-p22322345	C01	66.9	0.787705	0.0235873	-	-		-	-
Bn-C1-p22333572	C01	66.9	0.787705	0.0235873	-	-		-	-
Bn-C1-p22343886	C01	66.9	0.787705	0.0235873	-	-		-	-
Bn-C1-p22344680	C01	66.9	0.787705	0.0235873	-	-		-	-
Bn-C1-p22344855	C01	66.9	0.787705	0.0235873	At3g32091	-	L-M	-	-
Bn-C1-p22346429	C01	66.9	0.787705	0.0235873	At3g54823	-	N	-	-
Bn-C1-p22346519	C01	66.9	0.787705	0.0235873	At3g54823	-	N	-	-
Bn-C1-p22346663	C01	66.9	0.787705	0.0235873	At3g54823	-	N	-	-
Bn-C1-p22347382	C01	66.9	0.787705	0.0235873	-	-		-	-
Bn-C1-p22348515	C01	66.9	0.787705	0.0235873	-	-		-	-
Bn-C1-p22348607	C01	66.9	0.787705	0.0235873	-	-		-	-
Bn-C1-p22349235	C01	66.9	0.787705	0.0235873	At3g62475	BnaC01g25450D	N	chrC01	21121832
Bn-C1-p22350722	C01	66.9	0.787705	0.0235873	-	-		-	-
Bn-C1-p22351361	C01	66.9	0.787705	0.0235873	-	-		-	-
Bn-C1-p22351671	C01	66.9	0.787705	0.0235873	-	-		-	-
Bn-C1-p22352016	C01	66.9	0.787705	0.0235873	-	-		-	-
Bn-C1-p22352086	C01	66.9	0.787705	0.0235873	-	-		-	-
Bn-C1-p22352222	C01	66.9	0.787705	0.0235873	-	-		-	-
Bn-C1-p22352573	C01	66.9	0.787705	0.0235873	-	-		-	-
Bn-C1-p22357306	C01	66.9	0.787705	0.0235873	At5g27900	-	Q	-	-
Bn-C1-p22366531	C01	66.9	0.787705	0.0235873	At4g27050	-	U	-	-
Bn-C1-p22367842	C01	66.9	0.787705	0.0235873	At1g21990	BnaC01g25470D	B	chrC01	21140107
Bn-C1-p22368071	C01	66.9	0.787705	0.0235873	At1g21990	BnaC01g25470D	B	chrC01	21140107
Bn-C1-p22368387	C01	66.9	0.787705	0.0235873	-	-		-	-
Bn-C1-p22368535	C01	66.9	0.787705	0.0235873	-	-		-	-
Bn-C1-p22368590	C01	66.9	0.787705	0.0235873	At3g53550	-	N	-	-
Bn-C1-p22369010	C01	66.9	0.787705	0.0235873	-	-		-	-
Bn-C1-p22369224	C01	66.9	0.787705	0.0235873	-	-		-	-
Bn-C1-p22375653	C01	66.9	0.787705	0.0235873	At3g57586	-	N	-	-
Bn-C1-p22376287	C01	66.9	0.787705	0.0235873	-	-		-	-
Bn-C1-p22376874	C01	66.9	0.787705	0.0235873	At3g57586	-	N	-	-
Bn-C1-p22377207	C01	66.9	0.787705	0.0235873	At5g04235	-	R	-	-
Bn-C1-p22380186	C01	66.9	0.787705	0.0235873	At5g04235	-	R	-	-
Bn-C1-p22380411	C01	66.9	0.787705	0.0235873	At3g57586	-	N	-	-
Bn-C1-p22386538	C01	66.9	0.787705	0.0235873	At3g57586	-	N	-	-
Bn-C1-p22386697	C01	66.9	0.787705	0.0235873	At5g28627	-	Q	-	-
Bn-C1-p22386830	C01	66.9	0.787705	0.0235873	At5g04235	-	R	-	-
Bn-C1-p22386971	C01	66.9	0.787705	0.0235873	At3g45755	-	M	-	-
Bn-C1-p22391465	C01	66.9	0.787705	0.0235873	-	-		-	-
Bn-C1-p22391677	C01	66.9	0.787705	0.0235873	AtMg00900	BnaCnng13130D	-	chrCnn_random	11970112
Bn-C1-p22391885	C01	66.9	0.787705	0.0235873	-	-		-	-
Bn-C1-p22391988	C01	66.9	0.787705	0.0235873	-	-		-	-
Bn-C1-p22392383	C01	66.9	0.787705	0.0235873	-	-		-	-
Bn-C1-p22401339	C01	66.9	0.787705	0.0235873	-	-		-	-
Bn-C1-p22409190	C01	66.9	0.787705	0.0235873	-	-		-	-
Bn-C1-p22410729	C01	66.9	0.787705	0.0235873	-	-		-	-
Bn-C1-p22412305	C01	66.9	0.787705	0.0235873	-	-		-	-
Bn-C1-p22412762	C01	66.9	0.787705	0.0235873	-	-		-	-
Bn-C1-p22427906	C01	66.9	0.787705	0.0235873	-	BnaC01g25490D		chrC01	21201089
Bn-C1-p22450482	C01	66.9	0.787705	0.0235873	-	-		-	-
Bn-C1-p22453886	C01	66.9	0.787705	0.0235873	-	-		-	-
Bn-C1-p22462530	C01	66.9	0.787705	0.0235873	-	-		-	-
Bn-C1-p22470893	C01	66.9	0.787705	0.0235873	-	-		-	-
Bn-C1-p22477430	C01	66.9	0.787705	0.0235873	-	-		-	-
Bn-C1-p22495818	C01	66.9	0.787705	0.0235873	-	-		-	-
Bn-C1-p22503291	C01	66.9	0.787705	0.0235873	-	-		-	-
Bn-C1-p22503565	C01	66.9	0.787705	0.0235873	-	-		-	-
Bn-C1-p22503670	C01	66.9	0.787705	0.0235873	-	-		-	-
Bn-C1-p22504131	C01	66.9	0.715098	0.0390192	-	-		-	-
Bn-C1-p22504576	C01	66.9	0.787705	0.0235873	-	-		-	-
Bn-C1-p22504735	C01	66.9	0.787705	0.0235873	-	-		-	-
Bn-C1-p22505300	C01	66.9	0.787705	0.0235873	At5g55770	-	W	-	-
Bn-C1-p22505719	C01	66.9	0.787705	0.0235873	-	-		-	-
Bn-C1-p22506755	C01	66.9	0.787705	0.0235873	-	-		-	-
Bn-C1-p22506842	C01	66.9	0.787705	0.0235873	-	-		-	-
Bn-C1-p22506925	C01	66.9	0.787705	0.0235873	At5g39640	BnaC01g25500D	S	chrC01	21282321
Bn-C1-p22513109	C01	66.9	0.787705	0.0235873	-	-		-	-
Bn-C1-p22519202	C01	66.9	0.787705	0.0235873	-	-		-	-
Bn-C1-p22520263	C01	66.9	0.381625	0.0363671	-	-		-	-
Bn-C1-p22520456	C01	66.9	0.787705	0.0235873	-	-		-	-
Bn-C1-p22534883	C01	66.9	0.87925	0.0258041	At1g60020	-	D	-	-
Bn-C1-p22539351	C01	66.9	0.787705	0.0235873	-	-		-	-
Bn-C1-p22626361	C01	66.9	0.787705	0.0235873	At3g42553	-	L-M	-	-
Bn-C1-p22626890	C01	66.9	0.787705	0.0235873	At3g61330	-		-	-
Bn-C1-p22627231	C01	66.9	0.787705	0.0235873	At2g05960	-	G	-	-
Bn-C1-p22627302	C01	66.9	0.787705	0.0235873	At3g60170	-	N	-	-
Bn-C1-p22627621	C01	66.9	0.787705	0.0235873	-	-		-	-
Bn-C1-p22633387	C01	66.9	0.987663	0.0464793	-	-		-	-
Bn-C1-p22671691	C01	66.9	0.787705	0.0235873	-	-		-	-
Bn-C1-p22672688	C01	66.9	0.967399	0.0404241	-	-		-	-
Bn-C1-p22673737	C01	66.9	0.787705	0.0235873	-	-		-	-
Bn-C1-p22673972	C01	66.9	0.787705	0.0235873	-	-		-	-
Bn-C1-p22674035	C01	66.9	0.787705	0.0235873	-	-		-	-
Bn-C1-p22674556	C01	66.9	0.787705	0.0235873	-	-		-	-
Bn-C1-p22674676	C01	66.9	0.787705	0.0235873	-	-		-	-
Bn-C1-p22674968	C01	66.9	0.787705	0.0235873	-	-		-	-
Bn-C1-p22675117	C01	66.9	0.787705	0.0235873	-	-		-	-
Bn-C1-p22675845	C01	66.9	0.787705	0.0235873	-	-		-	-
Bn-C1-p22675869	C01	66.9	0.787705	0.0235873	-	-		-	-
Bn-C1-p22676257	C01	66.9	0.787705	0.0235873	At3g42540	-		-	-
Bn-C1-p22678649	C01	66.9	0.715098	0.0390192	-	-		-	-
Bn-C1-p22723702	C01	66.9	0.787705	0.0235873	At3g47165	-	M	-	-
Bn-C1-p22723810	C01	66.9	0.787705	0.0235873	At3g47165	-	M	-	-
Bn-C1-p22761151	C01	66.9	0.787705	0.0235873	-	BnaCnng31910D		chrCnn_random	30308643
Bn-C1-p22764343	C01	66.9	0.787705	0.0235873	-	-		-	-
Bn-C1-p22766065	C01	66.9	0.787705	0.0235873	-	-		-	-
Bn-C1-p22766169	C01	66.9	0.787705	0.0235873	-	-		-	-
Bn-C1-p22766426	C01	66.9	0.787705	0.0235873	-	-		-	-
Bn-C1-p22766429	C01	66.9	0.787705	0.0235873	-	-		-	-
Bn-C1-p22766824	C01	66.9	0.787705	0.0235873	-	-		-	-
Bn-C1-p22767468	C01	66.9	0.787705	0.0235873	-	-		-	-
Bn-C1-p22767659	C01	66.9	0.787705	0.0235873	-	-		-	-
Bn-C1-p22767826	C01	66.9	0.787705	0.0235873	-	-		-	-
Bn-C1-p22768132	C01	66.9	0.787705	0.0235873	-	-		-	-
Bn-C1-p22768244	C01	66.9	0.787705	0.0235873	-	-		-	-
Bn-C1-p22768854	C01	66.9	0.787705	0.0235873	-	-		-	-
Bn-C1-p22769184	C01	66.9	0.787705	0.0235873	-	-		-	-
Bn-C1-p22775672	C01	66.9	0.787705	0.0235873	-	-		-	-
Bn-C1-p22775681	C01	66.9	0.715098	0.0390192	-	-		-	-
Bn-C1-p22776114	C01	66.9	0.787705	0.0235873	-	-		-	-
Bn-C1-p22777363	C01	66.9	0.787705	0.0235873	At1g41840	-	B-C	-	-
Bn-C1-p22784383	C01	66.9	0.787705	0.0235873	-	-		-	-
Bn-C1-p22785245	C01	66.9	0.787705	0.0235873	At2g28980	-	I-J	-	-
Bn-C1-p22785408	C01	66.9	0.787705	0.0235873	At3g44605	-	M	-	-
Bn-C1-p22785601	C01	66.9	0.787705	0.0235873	At3g44425	-	M	-	-
Bn-C1-p22785826	C01	66.9	0.951308	0.0419074	At3g62725	-	N	-	-
Bn-C1-p22786054	C01	66.9	0.787705	0.0235873	At2g14430	-	G-H	-	-
Bn-C1-p22787846	C01	66.9	0.787705	0.0235873	-	-		-	-
Bn-C1-p22787940	C01	66.9	0.787705	0.0235873	At1g60310	-	D	-	-
Bn-C1-p22788061	C01	66.9	0.787705	0.0235873	At3g44605	-	M	-	-
Bn-C1-p22788437	C01	66.9	0.787705	0.0235873	At3g28160	-	L	-	-
Bn-C1-p22860636	C01	66.9	0.787705	0.0235873	-	-		-	-
Bn-C1-p22875431	C01	66.9	0.787705	0.0235873	At5g28675	-	Q	-	-
Bn-C1-p22875915	C01	66.9	0.787705	0.0235873	At3g45520	-	M	-	-
Bn-C1-p22886198	C01	66.9	0.787705	0.0235873	-	-		-	-
Bn-C1-p22889201	C01	66.9	0.715098	0.0390192	At1g45140	BnaC01g22650D	C	chrC01	16170665
Bn-C1-p22900426	C01	66.9	0.787705	0.0235873	At3g44175	-	M	-	-
Bn-C1-p26890907	C01	66.9	0.0360684	0.089161	-	-		-	-
Bn-C1-p26893532	C01	66.9	0.0360684	0.089161	-	-		-	-
Bn-C1-p26914441	C01	66.9	0.0360684	0.089161	-	-		-	-
Bn-C1-p26951882	C01	66.9	0.0360684	0.089161	-	-		-	-
Bn-C1-p27241169	C01	66.9	0.0360684	0.089161	-	-		-	-
Bn-C1-p27273938	C01	66.9	0.0360684	0.089161	-	-		-	-
Bn-C1-p27313865	C01	66.9	0.0360684	0.089161	-	-		-	-
Bn-C1-p27317317	C01	66.9	0.0443849	0.100389	-	-		-	-
Bn-C1-p27332422	C01	66.9	0.0360684	0.089161	-	-		-	-
Bn-C1-p27332593	C01	66.9	0.0360684	0.089161	-	-		-	-
Bn-C1-p27333347	C01	66.9	0.0360684	0.089161	-	-		-	-
Bn-C1-p27369576	C01	66.9	0.0360684	0.089161	-	-		-	-
Bn-C1-p27371070	C01	66.9	0.0360684	0.089161	-	-		-	-
Bn-C1-p27372534	C01	66.9	0.0360684	0.089161	-	-		-	-
Bn-C1-p27372691	C01	66.9	0.0360684	0.089161	-	-		-	-
Bn-Scaffold01187-p17934	C01	66.9	0.0353482	0.518039	At1g60690	-		-	-
Bn-Scaffold01557-p711	C01	66.9	0.787705	0.0235873	At5g21150	BnaCnng75800D	R	chrCnn_random	76758336
Bn-scaffold17178-p245	C01	66.9	0.787705	0.0235873	-	-		-	-
Bn-scaffold9986-p592	C01	66.9	0.715098	0.0390192	-	BnaC01g34370D		chrC01	33523878
Bn-scaffold9986-p660	C01	66.9	0.787705	0.0235873	-	BnaC01g34370D		chrC01	33523878
Bn-C1-p20731852	C01	67.2	0.635096	0.0169961	-	-		-	-
Bn-C1-p20882562	C01	67.2	0.545222	0.0150173	-	-		-	-
Bn-C1-p21501866	C01	67.2	0.787705	0.0235873	At3g47780	BnaC01g25190D	M	chrC01	20621569
Bn-C1-p21940835	C01	67.2	0.55387	0.0255409	-	BnaC01g42530D		chrC01_random	1702699
Bn-C1-p21951640	C01	67.2	0.787705	0.0235873	-	-		-	-
Bn-C1-p21951833	C01	67.2	0.787705	0.0235873	-	-		-	-
Bn-C1-p21952025	C01	67.2	0.787705	0.0235873	-	-		-	-
Bn-C1-p21955124	C01	67.2	0.787705	0.0235873	-	-		-	-
Bn-C1-p21995413	C01	67.2	0.787705	0.0235873	At4g04230	-	O	-	-
Bn-C1-p21996023	C01	67.2	0.787705	0.0235873	At4g04230	-	O	-	-
Bn-C1-p21996187	C01	67.2	0.787705	0.0235873	At4g04230	-	O	-	-
Bn-C1-p21996489	C01	67.2	0.787705	0.0235873	At3g30833	-	L-M	-	-
Bn-C1-p22001945	C01	67.2	0.627079	0.0207466	-	-		-	-
Bn-C1-p22002218	C01	67.2	0.787705	0.0235873	-	-		-	-
Bn-C1-p22008311	C01	67.2	0.787705	0.0235873	-	BnaC01g25550D		chrC01	21346320
Bn-C1-p22008617	C01	67.2	0.787705	0.0235873	-	BnaC01g25550D		chrC01	21346320
Bn-C1-p22033068	C01	67.2	0.787705	0.0235873	-	-		-	-
Bn-C1-p22053730	C01	67.2	0.787705	0.0235873	At1g27210	BnaC01g25270D	B	chrC01	20776005
Bn-C1-p22062613	C01	67.2	0.912381	0.0398442	-	BnaCnng29680D		chrCnn_random	28029332
Bn-C1-p22067112	C01	67.2	0.787705	0.0235873	At3g47960	BnaC01g25280D	M	chrC01	20790663
Bn-C1-p22077390	C01	67.2	0.787705	0.0235873	-	-		-	-
Bn-C1-p22077601	C01	67.2	0.787705	0.0235873	-	-		-	-
Bn-C1-p22079255	C01	67.2	0.787705	0.0235873	-	-		-	-
Bn-C1-p22080986	C01	67.2	0.77627	0.0252023	-	BnaC01g25290D		chrC01	20804802
Bn-C1-p22107009	C01	67.2	0.787705	0.0235873	At3g47990	BnaC01g25340D	M	chrC01	20831386
Bn-C1-p22108293	C01	67.2	0.787705	0.0235873	At3g62725	-	N	-	-
Bn-C1-p22108831	C01	67.2	0.787705	0.0235873	At1g60310	-	D	-	-
Bn-C1-p22109091	C01	67.2	0.787705	0.0235873	At1g60310	-	D	-	-
Bn-C1-p22110188	C01	67.2	0.787705	0.0235873	-	-		-	-
Bn-C1-p22124421	C01	67.2	0.787705	0.0235873	At2g14430	BnaCnng09460D	G-H	chrCnn_random	8592458
Bn-C1-p22214207	C01	67.2	0.787705	0.0235873	At3g43635	-	L-M	-	-
Bn-C1-p22214960	C01	67.2	0.787705	0.0235873	At3g32405	-	L-M	-	-
Bn-C1-p22215113	C01	67.2	0.787705	0.0235873	-	-		-	-
Bn-C1-p22215114	C01	67.2	0.787705	0.0235873	-	-		-	-
Bn-C1-p22215183	C01	67.2	0.787705	0.0235873	-	-		-	-
Bn-C1-p22216072	C01	67.2	0.787705	0.0235873	-	-		-	-
Bn-C1-p22216156	C01	67.2	0.787705	0.0235873	-	-		-	-
Bn-C1-p22220693	C01	67.2	0.787705	0.0235873	At2g45230	-	J	-	-
Bn-C1-p22288587	C01	67.2	0.726707	0.0301369	At3g60565	-	N	-	-
Bn-C1-p22334491	C01	67.2	0.787705	0.0235873	-	-		-	-
Bn-C1-p22347081	C01	67.2	0.787705	0.0235873	At1g43502	-	B-C	-	-
Bn-C1-p22505561	C01	67.2	0.787705	0.0235873	-	-		-	-
Bn-C1-p22788530	C01	67.2	0.787705	0.0235873	-	-		-	-
Bn-C1-p22789455	C01	67.2	0.787705	0.0235873	-	-		-	-
Bn-C1-p22795869	C01	67.2	0.341966	0.0169145	-	BnaC01g25670D		chrC01	21849556
Bn-C1-p22796732	C01	67.2	0.341966	0.0169145	-	BnaC01g25670D		chrC01	21849556
Bn-C1-p22802185	C01	67.2	0.787705	0.0235873	At2g10540	-	G-H	-	-
Bn-C1-p22802311	C01	67.2	0.787705	0.0235873	At1g36975	-	B-C	-	-
Bn-C1-p22806228	C01	67.2	0.787705	0.0235873	-	-		-	-
Bn-C1-p22818118	C01	67.2	0.787705	0.0235873	-	-		-	-
Bn-C1-p22818173	C01	67.2	0.787705	0.0235873	-	-		-	-
Bn-C1-p22818307	C01	67.2	0.787705	0.0235873	-	-		-	-
Bn-C1-p22819190	C01	67.2	0.787705	0.0235873	-	-		-	-
Bn-C1-p22823729	C01	67.2	0.787705	0.0235873	-	-		-	-
Bn-C1-p22823852	C01	67.2	0.787705	0.0235873	-	-		-	-
Bn-C1-p22826130	C01	67.2	0.787705	0.0235873	At3g48720	-		-	-
Bn-C1-p22826419	C01	67.2	0.787705	0.0235873	At3g48720	-		-	-
Bn-C1-p22826681	C01	67.2	0.787705	0.0235873	At3g48720	-		-	-
Bn-C1-p22826833	C01	67.2	0.787705	0.0235873	At3g48720	-		-	-
Bn-C1-p22837522	C01	67.2	0.787705	0.0235873	At3g48720	-		-	-
Bn-C1-p22837943	C01	67.2	0.787705	0.0235873	At3g48720	-		-	-
Bn-C1-p22840307	C01	67.2	0.967399	0.0404241	At3g48720	-		-	-
Bn-C1-p22841348	C01	67.2	0.787705	0.0235873	At3g48720	-		-	-
Bn-C1-p22842286	C01	67.2	0.787705	0.0235873	At3g48720	-		-	-
Bn-C1-p22842684	C01	67.2	0.787705	0.0235873	At3g48720	-		-	-
Bn-C1-p22848889	C01	67.2	0.787705	0.0235873	At3g48720	-		-	-
Bn-C1-p22849166	C01	67.2	0.787705	0.0235873	At3g48720	-		-	-
Bn-C1-p22849265	C01	67.2	0.787705	0.0235873	At3g48720	-		-	-
Bn-C1-p22849523	C01	67.2	0.787705	0.0235873	At3g48720	-		-	-
Bn-C1-p22849836	C01	67.2	0.787705	0.0235873	At3g48720	-		-	-
Bn-C1-p22850025	C01	67.2	0.787705	0.0235873	-	-		-	-
Bn-C1-p22850188	C01	67.2	0.681661	0.0283864	-	-		-	-
Bn-C1-p22851128	C01	67.2	0.787705	0.0235873	-	-		-	-
Bn-C1-p22851586	C01	67.2	0.787705	0.0235873	-	-		-	-
Bn-C1-p22853030	C01	67.2	0.787705	0.0235873	-	-		-	-
Bn-C1-p22860133	C01	67.2	0.715098	0.0390192	-	-		-	-
Bn-C1-p22860235	C01	67.2	0.787705	0.0235873	-	-		-	-
Bn-C1-p22860310	C01	67.2	0.787705	0.0235873	-	-		-	-
Bn-C1-p22865821	C01	67.2	0.787705	0.0235873	-	-		-	-
Bn-C1-p22867651	C01	67.2	0.787705	0.0235873	At1g32790	-	B	-	-
Bn-C1-p22869181	C01	67.2	0.787705	0.0235873	-	-		-	-
Bn-C1-p22873075	C01	67.2	0.787705	0.0235873	-	-		-	-
Bn-C1-p22875309	C01	67.2	0.787705	0.0235873	At2g19840	-	H	-	-
Bn-C1-p22876823	C01	67.2	0.787705	0.0235873	-	-		-	-
Bn-C1-p22877152	C01	67.2	0.787705	0.0235873	At3g48523	-	M	-	-
Bn-C1-p22877542	C01	67.2	0.787705	0.0235873	At3g52705	-	N	-	-
Bn-C1-p22877685	C01	67.2	0.787705	0.0235873	At4g09425	-	P	-	-
Bn-C1-p22878196	C01	67.2	0.787705	0.0235873	At3g45520	-	M	-	-
Bn-C1-p22882395	C01	67.2	0.687766	0.023439	-	-		-	-
Bn-C1-p22882458	C01	67.2	0.787705	0.0235873	-	-		-	-
Bn-C1-p22882718	C01	67.2	0.787705	0.0235873	-	-		-	-
Bn-C1-p22883005	C01	67.2	0.787705	0.0235873	-	-		-	-
Bn-C1-p22883699	C01	67.2	0.912381	0.0398442	-	-		-	-
Bn-C1-p22883896	C01	67.2	0.787705	0.0235873	At1g45140	-	C	-	-
Bn-C1-p22884503	C01	67.2	0.787705	0.0235873	-	-		-	-
Bn-C1-p22885240	C01	67.2	0.787705	0.0235873	-	-		-	-
Bn-C1-p22885571	C01	67.2	0.967399	0.0404241	-	-		-	-
Bn-C1-p22910878	C01	67.2	0.912381	0.0398442	-	-		-	-
Bn-C1-p22911197	C01	67.2	0.787705	0.0235873	-	-		-	-
Bn-Scaffold01557-p399	C01	67.2	0.787705	0.0235873	-	-		-	-
Bn-C1-p34412627	C01	75.9	0.451433	0.0380438	-	-		-	-
Bn-C1-p37032122	C01	81.5	0.124436	0.0068935	-	-		-	-
Bn-A01-p23642494	C01	81.9	0.0145636	0.0128583	At3g16130	BnaC01g35510D	F	chrC01	34890880
Bn-C1-p38664551	C01	86.4	0.0241386	0.882634	At3g14180	BnaC01g37190D	F	chrC01	36379686
Bn-C1-p39423755	C01	91.5	0.00837577	0.666169	-	-		-	-
Bn-A01-p27225628	C01	97	0.0244077	0.140535	At3g10870	BnaCnng46980D	F	chrCnn_random	46389916
Bn-C2-p1128622	C02	0.4	0.0962458	0.0157102	At5g05340	BnaC02g02350D	R	chrC02	1050780
Bn-A02-p4351893	C02	20.6	0.674816	0.0128812	At5g17870	-	R	-	-
Bn-Scaffold00629-p161074	C02	24.5	0.534611	0.0252271	At3g45270	-	M	-	-
Bn-C2-p8289528	C02	36.6	0.00449477	0.565356	At5g58970	BnaC02g10400D	W	chrC02	5946065
Bn-C2-p8718989	C02	39.1	0.00103043	0.698554	At5g57930	BnaC02g11100D	W	chrC02	6420233
Bn-C2-p11926342	C02	47.9	0.0338418	0.673509	-	-		-	-
Bn-C2-p11939639	C02	47.9	0.0338418	0.673509	-	-		-	-
Bn-C2-p11953072	C02	47.9	0.0338418	0.673509	-	-		-	-
Bn-C2-p11970354	C02	47.9	0.0338418	0.673509	At5g55875	-	W	-	-
Bn-C2-p11981218	C02	47.9	0.0338418	0.673509	-	-		-	-
Bn-C2-p11982838	C02	47.9	0.0338418	0.673509	-	-		-	-
Bn-C2-p12003389	C02	47.9	0.0338418	0.673509	-	-		-	-
Bn-C2-p12024624	C02	47.9	0.0338418	0.673509	At5g53660	BnaC02g44780D	W	chrC02_random	564860
Bn-C2-p12035149	C02	47.9	0.032087	0.42679	-	-		-	-
Bn-C2-p12081815	C02	47.9	0.0127998	0.63206	-	-		-	-
Bn-C2-p12093006	C02	47.9	0.032087	0.42679	At5g53520	BnaC02g14210D	W	chrC02	9547944
Bn-C2-p12103525	C02	47.9	0.032087	0.42679	At4g09710	-	P	-	-
Bn-C2-p21691691	C02	64.9	0.0134158	0.437438	At5g27905	-	Q	-	-
Bn-C2-p21701420	C02	64.9	0.0134158	0.437438	At1g72520	BnaC02g21440D	E	chrC02	18352055
Bn-C2-p21718732	C02	64.9	0.0134158	0.437438	At1g72560	BnaC02g21460D	E	chrC02	18384959
Bn-C2-p21735536	C02	64.9	0.0200127	0.473979	-	-		-	-
Bn-C2-p21742550	C02	64.9	0.0134158	0.437438	-	BnaC02g12340D		chrC02	7819232
Bn-C2-p21768270	C02	64.9	0.0134158	0.437438	-	-		-	-
Bn-C2-p21818854	C02	65.3	0.0134158	0.437438	-	-		-	-
Bn-C2-p21936094	C02	66.1	0.0289151	0.868309	At1g72870	BnaC02g21630D	E	chrC02	18587289
Bn-C2-p26145587	C02	73.9	0.00441369	0.374531	-	-		-	-
Bn-C2-p39567392	C02	80.4	0.0189903	0.225244	At2g42740	BnaC02g31850D	J	chrC02	34201775
Bn-C2-p39569344	C02	80.4	0.0253223	0.284412	-	-		-	-
Bn-C2-p39583314	C02	80.4	0.0226351	0.2733	-	-		-	-
Bn-C2-p39583511	C02	80.4	0.0226351	0.2733	-	-		-	-
Bn-C2-p39584263	C02	80.4	0.0179311	0.325545	-	-		-	-
Bn-C2-p39590434	C02	80.4	0.0226351	0.2733	-	-		-	-
Bn-C2-p39596797	C02	80.4	0.0226351	0.2733	At2g15540	-	G-H	-	-
Bn-C2-p39597067	C02	80.4	0.0226351	0.2733	At2g15540	-	G-H	-	-
Bn-C2-p39597331	C02	80.4	0.0226351	0.2733	-	-		-	-
Bn-C2-p39599960	C02	80.4	0.0226351	0.2733	-	-		-	-
Bn-C2-p39867848	C02	80.4	0.0423743	0.744096	At5g46020	BnaC02g32060D	V	chrC02	34510708
Bn-C2-p39920609	C02	80.4	0.0226351	0.2733	-	-		-	-
Bn-C2-p39921198	C02	80.4	0.0226351	0.2733	-	-		-	-
Bn-C2-p39940320	C02	80.4	0.0124441	0.251758	-	-		-	-
Bn-C2-p39945894	C02	80.4	0.0226351	0.2733	-	-		-	-
Bn-C2-p39945946	C02	80.4	0.0226351	0.2733	-	-		-	-
Bn-C2-p39946206	C02	80.4	0.0226351	0.2733	-	-		-	-
Bn-Scaffold01383-p10312	C02	80.4	0.0226351	0.2733	-	-		-	-
Bn-Scaffold01383-p5650	C02	80.4	0.0226351	0.2733	-	BnaC02g29790D		chrC02	30881863
Bn-Scaffold01383-p6862	C02	80.4	0.0226351	0.2733	-	-		-	-
Bn-Scaffold01383-p9805	C02	80.4	0.0226351	0.2733	At5g43800	-	V	-	-
Bn-C2-p41516610	C02	84.1	0.0157363	0.85825	At5g47690	BnaC02g33460D	V	chrC02	35873313
Bn-C2-p41635591	C02	85.4	0.013811	0.599588	-	-		-	-
Bn-C2-p43892155	C02	91.3	0.228575	0.0389147	-	BnaCnng63790D		chrCnn_random	63591778
Bn-C2-p44524672	C02	92.2	0.0262962	0.874327	-	BnaC02g18660D		chrC02	14848628
Bn-C2-p47899427	C02	115.1	0.0459706	0.932135	At5g49620	BnaC02g39260D	W	chrC02	42232255
Bn-C2-p48922806	C02	123.9	0.00116778	0.727009	-	-		-	-
Bn-C2-p48933499	C02	123.9	0.00116778	0.727009	-	-		-	-
Bn-C2-p48936013	C02	123.9	0.00189196	0.794546	-	-		-	-
Bn-C2-p48936266	C02	123.9	0.00116778	0.727009	-	-		-	-
Bn-C2-p48950413	C02	123.9	0.00116778	0.727009	-	-		-	-
Bn-C2-p48952383	C02	123.9	0.00189196	0.794546	-	BnaC02g00220D		chrC02	66207
Bn-C2-p48952535	C02	123.9	0.00116778	0.727009	-	-		-	-
Bn-C2-p48977868	C02	123.9	0.00116778	0.727009	-	-		-	-
Bn-C2-p49008788	C02	123.9	0.00955093	0.92016	At5g26330	BnaC02g48390D	Q	chrC02_random	4644464
Bn-C2-p49031175	C02	123.9	9.55961e-05	0.382802	At5g26667	BnaC02g48410D	Q	chrC02_random	4662075
Bn-C2-p49076848	C02	125.5	0.0126215	0.884336	At5g26680	BnaC02g40370D	Q	chrC02	43296945
Bn-C2-p49079263	C02	125.5	0.0186739	0.850057	-	-		-	-
Bn-C2-p49079464	C02	125.5	0.00955093	0.92016	-	-		-	-
Bn-C2-p49156173	C02	125.5	0.0318172	0.994833	At5g25900	-	Q	-	-
Bn-C2-p49156310	C02	125.5	0.00955093	0.92016	-	-		-	-
Bn-C2-p49156504	C02	125.5	0.00955093	0.92016	-	-		-	-
Bn-C2-p49174598	C02	125.5	0.00955093	0.92016	-	-		-	-
Bn-C2-p49178699	C02	125.5	0.0318172	0.994833	-	-		-	-
Bn-C2-p49178771	C02	125.5	0.00955093	0.92016	-	-		-	-
Bn-C2-p49182188	C02	125.5	0.00955093	0.92016	-	-		-	-
Bn-C2-p49239289	C02	125.5	0.00955093	0.92016	At3g60750	BnaCnng08390D	N	chrCnn_random	7787149
Bn-C2-p49246657	C02	125.5	0.00955093	0.92016	At1g34270	-	B	-	-
Bn-C2-p49256533	C02	125.5	0.0251819	0.976199	-	-		-	-
Bn-C2-p49256613	C02	125.5	0.00955093	0.92016	-	-		-	-
Bn-C2-p49276655	C02	125.5	0.00955093	0.92016	At5g25757	BnaC02g40490D	Q	chrC02	43526261
Bn-C2-p49293092	C02	125.5	0.00955093	0.92016	-	-		-	-
Bn-C2-p49294271	C02	125.5	0.00955093	0.92016	At5g25045	-	Q	-	-
Bn-C2-p49294509	C02	125.5	0.00955093	0.92016	At5g28145	-	Q	-	-
Bn-C2-p49296127	C02	125.5	0.00955093	0.92016	At5g28635	-	Q	-	-
Bn-Scaffold00934-p14638	C02	125.5	0.00955093	0.92016	At5g25960	BnaC02g40430D	Q	chrC02	43381306
Bn-C2-p49118473	C02	127.2	0.0163048	0.858896	-	-		-	-
Bn-C2-p49162436	C02	127.2	0.00955093	0.92016	-	-		-	-
Bn-C2-p49411215	C02	131.2	0.00479015	0.745701	At5g25440	BnaC02g40560D	Q	chrC02	43654056
Bn-C2-p49412158	C02	131.2	0.00479015	0.745701	At5g25440	BnaC02g40560D	Q	chrC02	43654056
Bn-C2-p49412460	C02	131.2	0.00479015	0.745701	At5g25440	BnaC02g40560D	Q	chrC02	43654056
Bn-C2-p49412915	C02	131.2	0.00479015	0.745701	-	-		-	-
Bn-C2-p49443681	C02	131.2	3.67787e-05	0.366446	At5g25360	BnaC02g40600D	Q	chrC02	43681155
Bn-C2-p49556733	C02	131.2	0.047585	0.986618	-	-		-	-
Bn-C2-p49634550	C02	131.2	0.0272482	0.990104	-	-		-	-
Bn-C2-p50704549	C02	140.8	0.0373723	0.605867	At5g61140	BnaC02g42020D	X	chrC02	44838145
Bn-C2-p50708753	C02	141.2	0.000268686	0.198686	At5g61140	BnaC02g42020D	X	chrC02	44838145
Bn-C2-p51343986	C02	143.4	6.48068e-05	0.021003	At5g62670	BnaC02g42250D	X	chrC02	44926867
Bn-C3-p456432	C03	0	0.00416782	0.817807	At5g02540	BnaC03g71290D	R	chrC03_random	59710
Bn-C3-p457413	C03	0	0.00733576	0.80687	-	-		-	-
Bn-C3-p458724	C03	0	0.00416782	0.817807	-	-		-	-
Bn-C3-p463770	C03	0	0.00416782	0.817807	-	-		-	-
Bn-C3-p465929	C03	0	0.00416782	0.817807	-	-		-	-
Bn-C3-p470777	C03	0	0.00416782	0.817807	At5g67230	-	X	-	-
Bn-C3-p902602	C03	2.6	0.0383066	0.303419	At5g04550	BnaC03g01660D	R	chrC03	794141
Bn-C3-p961026	C03	2.9	0.00777537	0.221443	-	-		-	-
Bn-C3-p961746	C03	2.9	0.00777537	0.221443	At5g04850	BnaC03g01780D	R	chrC03	854520
Bn-C3-p7367144	C03	49.3	0.0421772	0.631921	At5g55050	BnaC03g14400D	W	chrC03	6932673
Bn-C3-p11655266	C03	62.3	0.0410444	0.591726	-	-		-	-
Bn-C3-p11754968	C03	62.9	0.0491655	0.715608	-	-		-	-
Bn-C3-p11755072	C03	62.9	0.0491655	0.715608	-	-		-	-
Bn-C3-p12102172	C03	63.5	0.0232044	0.676135	-	-		-	-
Bn-C3-p12358481	C03	63.5	0.0235745	0.563522	-	-		-	-
Bn-C3-p12365446	C03	63.5	0.0101528	0.492305	-	-		-	-
Bn-C3-p12370991	C03	64.1	0.020308	0.571556	-	-		-	-
Bn-C3-p22562109	C03	97.6	0.035459	0.144155	-	-		-	-
Bn-C3-p28536620	C03	119.8	0.152312	0.0459064	-	-		-	-
Bn-C4-p45602498	C03	119.8	0.0108829	0.694106	At1g17760	BnaC03g41120D	A	chrC03	25997121
Bn-C3-p53249881	C03	152.3	0.0246103	0.80299	-	-		-	-
Bn-C3-p53256125	C03	152.3	0.0483588	0.185041	-	-		-	-
Bn-C3-p53256271	C03	152.3	0.0483588	0.185041	-	-		-	-
Bn-C3-p53258867	C03	152.3	0.0483588	0.185041	-	-		-	-
Bn-C3-p53259314	C03	152.3	0.0483588	0.185041	-	-		-	-
Bn-C3-p55005964	C03	158.7	0.22623	0.0260986	At4g37040	BnaCnng39990D	U	chrCnn_random	38526684
Bn-C3-p55008225	C03	158.7	0.386541	0.0234472	-	-		-	-
Bn-C3-p55022301	C03	158.7	0.447724	0.0242112	-	-		-	-
Bn-C3-p55094050	C03	158.7	0.65905	0.0499873	-	-		-	-
Bn-C3-p60530453	C03	174.2	0.00988592	0.607437	-	-		-	-
Bn-C3-p60530925	C03	174.2	0.00988592	0.607437	-	-		-	-
Bn-C3-p61187054	C03	176.8	0.0415808	0.195708	At4g31270	BnaC03g67720D	U	chrC03	57296145
Bn-C3-p62094052	C03	184.2	0.0364357	0.580131	At1g49890	BnaC03g68360D	C	chrC03	58076715
Bn-C3-p62669533	C03	193.4	0.704697	0.0110056	-	-		-	-
Bn-C3-p64833746	C03	198.9	0.657616	0.0319091	At1g55810	BnaC03g70860D	C	chrC03	60418312
Bn-C3-p64834341	C03	198.9	0.657616	0.0319091	At1g55810	BnaC03g70860D	C	chrC03	60418312
Bn-C3-p64844928	C03	198.9	0.914411	0.0373884	-	-		-	-
Bn-C3-p64845020	C03	198.9	0.984657	0.0353826	-	-		-	-
Bn-C3-p64856594	C03	198.9	0.696149	0.0385854	-	-		-	-
Bn-C3-p64856858	C03	198.9	0.696149	0.0385854	-	-		-	-
Bn-C4-p103666	C04	0.8	0.00628271	0.651066	-	BnaC04g51900D		chrC04_random	82103
Bn-C4-p1583238	C04	6.7	0.236747	0.0183943	-	-		-	-
Bn-C4-p3137524	C04	15.6	0.156043	0.0265662	-	-		-	-
Bn-C4-p3144498	C04	15.6	0.183231	0.0186058	At1g35405	-	B	-	-
Bn-C4-p6212518	C04	32.5	0.03311	0.669606	-	BnaC04g07290D		chrC04	5445258
Bn-C4-p10291436	C04	47	0.835575	0.00514515	-	-		-	-
Bn-C4-p25816595	C04	61	0.629147	0.046761	At3g60840	BnaC04g55380D	N	chrC04_random	2958254
Bn-C4-p47921950	C04	104.3	0.0205826	0.107534	At2g33590	BnaC04g44000D	J	chrC04	44202148
Bn-C4-p48861553	C04	109	0.0248699	0.578426	-	-		-	-
Bn-C4-p48865332	C04	109	0.0181117	0.622134	-	-		-	-
Bn-C4-p49192803	C04	109	0.0294814	0.243038	-	-		-	-
Bn-C4-p50763525	C04	123.1	0.61894	0.0102443	At2g39890	BnaC04g46690D	J	chrC04	45921786
Bn-C4-p50763882	C04	123.1	0.61894	0.0102443	At2g39890	BnaC04g46690D	J	chrC04	45921786
Bn-C4-p50764311	C04	123.1	0.61894	0.0102443	At2g39890	BnaC04g46690D	J	chrC04	45921786
Bn-C4-p50768316	C04	123.1	0.61894	0.0102443	At2g39890	BnaC04g46690D	J	chrC04	45921786
Bn-C4-p51020311	C04	124.7	0.632748	0.0229878	-	BnaC04g04810D		chrC04	3510057
Bn-C5-p899151	C05	2.7	0.218921	0.0145777	-	-		-	-
Bn-C5-p900972	C05	2.7	0.218921	0.0145777	At1g03210	BnaC05g01790D	A	chrC05	902943
Bn-C5-p1056773	C05	5.7	0.357897	0.0390148	-	-		-	-
Bn-C5-p1063975	C05	5.7	0.646199	0.0389473	-	-		-	-
Bn-C5-p1084165	C05	5.7	0.600513	0.0342215	-	-		-	-
Bn-C5-p1217655	C05	6.5	0.490409	0.0405389	At1g04240	BnaC05g02360D	A	chrC05	1154251
Bn-C5-p2615629	C05	17.1	0.103541	0.0222595	-	-		-	-
Bn-C5-p2623004	C05	17.1	0.103541	0.0222595	At1g07135	-	A	-	-
Bn-C5-p2623094	C05	17.1	0.103541	0.0222595	At1g07135	BnaC05g04920D	A	chrC05	2402644
Bn-C5-p2631191	C05	17.1	0.103541	0.0222595	-	-		-	-
Bn-C5-p2691551	C05	17.4	0.00837979	0.269347	At1g07300	BnaC05g05090D	A	chrC05	2485782
Bn-Scaffold01028-p15387	C05	21.3	0.935914	0.0321005	At1g08130	BnaC05g05790D	A	chrC05	2853263
Bn-C5-p3119203	C05	21.6	0.935914	0.0321005	At1g08190	BnaC05g05880D	A	chrC05	2904698
Bn-C5-p17124560	C05	59.7	0.144931	0.0377394	-	-		-	-
Bn-C5-p38042588	C05	73.2	0.00772705	0.039145	At3g16890	-	F	-	-
Bn-C5-p38043152	C05	73.2	0.00772705	0.039145	-	-		-	-
Bn-C5-p38906181	C05	76.7	0.0297328	0.178477	At3g16030	BnaC05g37330D	F	chrC05	36363134
Bn-C5-p38895000	C05	77	0.0289126	0.140376	At3g16030	BnaC05g37330D	F	chrC05	36363134
Bn-C5-p38900023	C05	77	0.0289126	0.140376	At3g16030	BnaC05g37330D	F	chrC05	36363134
Bn-C5-p38919532	C05	77	0.0289126	0.140376	At3g15990	BnaC05g37350D	F	chrC05	36376787
Bn-C5-p38928177	C05	77	0.0289126	0.140376	-	-		-	-
Bn-C5-p38930617	C05	77	0.0381748	0.155444	-	-		-	-
Bn-C5-p38931385	C05	77	0.0289126	0.140376	-	-		-	-
Bn-C5-p38931727	C05	77	0.0289126	0.140376	-	-		-	-
Bn-C5-p38932351	C05	77	0.0289126	0.140376	-	-		-	-
Bn-C5-p38934694	C05	77	0.0289126	0.140376	-	-		-	-
Bn-C5-p38939191	C05	77	0.0289126	0.140376	-	-		-	-
Bn-C5-p38948228	C05	77	0.0289126	0.140376	-	-		-	-
Bn-C5-p38948555	C05	77	0.0289126	0.140376	-	-		-	-
Bn-C5-p38900288	C05	77.3	0.0351897	0.104616	At3g16030	BnaC05g37330D	F	chrC05	36363134
Bn-C5-p38976125	C05	77.9	0.0300115	0.338929	At3g15940	BnaC05g37400D	F	chrC05	36453388
Bn-C5-p38980482	C05	77.9	0.00297398	0.214116	At3g15870	BnaC05g37420D	F	chrC05	36456994
Bn-C5-p39492823	C05	79.3	0.0110619	0.567088	At3g15220	BnaC05g38390D	F	chrC05	37145042
Bn-C5-p40304729	C05	80.2	0.0349003	0.731686	At3g14400	BnaC05g39260D	F	chrC05	37811697
Bn-C5-p40362433	C05	80.2	0.0349003	0.731686	-	-		-	-
Bn-C5-p45853238	C05	121.5	7.35287e-05	0.412156	-	-		-	-
Bn-C5-p45854218	C05	121.5	7.35287e-05	0.412156	-	-		-	-
Bn-C6-p36816240	C06	2.3	0.00916573	0.820974	-	-		-	-
Bn-C6-p36814127	C06	2.7	0.00916573	0.820974	-	-		-	-
Bn-C6-p32799843	C06	22.1	0.412041	0.00924127	At1g52730	BnaC06g05570D	C	chrC06	6222152
Bn-C6-p32801091	C06	22.1	0.412041	0.00924127	At5g44510	BnaC06g05560D	V	chrC06	6218357
Bn-C6-p32803653	C06	22.1	0.357046	0.0111984	-	BnaC06g05550D		chrC06	6217824
Bn-C6-p32816681	C06	22.1	0.357046	0.0111984	At1g52660	BnaC06g05500D	C	chrC06	6198996
Bn-C6-p32825803	C06	22.1	0.357046	0.0111984	At1g54955	-	C	-	-
Bn-C6-p32828229	C06	22.1	0.357046	0.0111984	At3g62725	-	N	-	-
Bn-C6-p32829560	C06	22.1	0.357046	0.0111984	-	-		-	-
Bn-C6-p32631282	C06	22.7	0.993171	0.0157418	-	-		-	-
Bn-C6-p32705230	C06	22.7	0.886661	0.00830565	-	-		-	-
Bn-C6-p32706490	C06	22.7	0.886661	0.00830565	-	-		-	-
Bn-C6-p32730898	C06	22.7	0.886661	0.00830565	-	-		-	-
Bn-C6-p32794360	C06	22.7	0.886661	0.00830565	At1g52750	BnaC06g05590D	C	chrC06	6226192
Bn-C6-p30242711	C06	29.5	0.147994	0.0467589	-	-		-	-
Bn-C6-p30271121	C06	29.5	0.147994	0.0467589	At1g44510	-	C	-	-
Bn-C6-p25439290	C06	32.4	0.303243	0.0261752	At1g55730	BnaC06g11060D	C	chrC06	13079418
Bn-C6-p25440098	C06	32.4	0.303243	0.0261752	At1g55730	BnaC06g11060D	C	chrC06	13079418
Bn-C6-p25440410	C06	32.4	0.303243	0.0261752	At1g55730	BnaC06g11060D	C	chrC06	13079418
Bn-C6-p21946875	C06	35.9	0.0892474	0.0118312	At5g36870	-		-	-
Bn-C6-p17341700	C06	48.1	0.361966	0.0316881	At3g59710	-	N	-	-
Bn-C6-p13174110	C06	60.1	0.0403152	0.226817	At1g75780	BnaC06g22130D	E	chrC06	24233901
Bn-C6-p13198163	C06	60.1	0.0403152	0.226817	At5g44420	BnaC06g22110D	V	chrC06	24217278
Bn-C6-p8468434	C06	65.8	0.794997	0.010351	-	BnaC06g26810D		chrC06	28381588
Bn-C6-p8469110	C06	65.8	0.794997	0.010351	-	-		-	-
Bn-C6-p8545966	C06	65.8	0.749778	0.0414643	At1g67420	BnaC06g26750D	E	chrC06	28300197
Bn-C6-p8841514	C06	65.8	0.0048133	0.795199	-	-		-	-
Bn-C6-p8844625	C06	65.8	0.0048133	0.795199	-	-		-	-
Bn-C6-p8905311	C06	65.8	0.0048133	0.795199	At1g67880	BnaC06g26260D	E	chrC06	27984985
Bn-C6-p8410422	C06	66.7	0.00507324	0.766	At1g67220	BnaC06g26910D	E	chrC06	28436352
Bn-C4-p44674985	C06	71.1	0.0489279	0.71889	-	-		-	-
Bn-C6-p4756815	C06	71.4	0.0344993	0.778039	-	-		-	-
Bn-C6-p4768703	C06	71.4	0.0344993	0.778039	-	-		-	-
Bn-C3-p893601	C06	82.6	0.0986948	0.0431029	At5g64160	BnaC06g17840D	X	chrC06	20356365
Bn-C6-p2920369	C06	84.6	0.278208	0.0436562	-	-		-	-
Bn-C6-p2922703	C06	84.6	0.278208	0.0436562	-	-		-	-
Bn-C6-p2934075	C06	84.6	0.278208	0.0436562	-	-		-	-
Bn-C6-p2860461	C06	85.2	0.278208	0.0436562	At1g74170	BnaC06g35120D	E	chrC06	34224879
Bn-C6-p330742	C06	109.6	0.534474	0.0234869	-	-		-	-
Bn-C6-p333908	C06	109.6	0.534474	0.0234869	At4g37580	BnaC06g40150D	U	chrC06	36900116
Bn-C6-p336485	C06	109.6	0.534474	0.0234869	At1g16000	BnaC06g40140D	A	chrC06	36898974
Bn-C7-p19726435	C07	11.7	0.0172738	0.650952	-	BnaC07g12530D		chrC07	18085159
Bn-C7-p19789488	C07	12	0.0109397	0.605787	-	-		-	-
Bn-C7-p19845531	C07	12	0.0154937	0.647711	-	BnaC07g00130D		chrC07	344685
Bn-C7-p32445509	C07	42.4	0.0236509	0.455022	At3g26070	BnaC07g23200D	L	chrC07	29801701
Bn-C7-p32448937	C07	42.4	0.0317645	0.414507	At3g26090	BnaC07g23240D	L	chrC07	29806918
Bn-C7-p32451816	C07	42.4	0.0317645	0.414507	-	-		-	-
Bn-C7-p32988248	C07	44.2	0.900382	0.0146731	At3g27000	BnaC07g49030D	L	chrC07_random	1708131
Bn-C7-p32990661	C07	44.2	0.900382	0.0146731	At3g27000	BnaC07g49030D	L	chrC07_random	1708131
Bn-C7-p32994727	C07	44.2	0.80871	0.0104863	-	-		-	-
Bn-C7-p32998283	C07	44.2	0.80871	0.0104863	-	-		-	-
Bn-C7-p33022693	C07	44.2	0.80871	0.0104863	-	-		-	-
Bn-C7-p34952905	C07	46.4	0.0346616	0.663031	-	-		-	-
Bn-C7-p35068728	C07	46.4	0.0196298	0.113791	At3g28150	BnaC07g24990D	L	chrC07	31174596
Bn-C7-p35181585	C07	46.4	0.463112	0.0478682	At3g28500	BnaC07g25130D	L	chrC07	31356089
Bn-C7-p33875541	C07	47.8	0.0282408	0.409596	At3g29180	BnaC07g25640D	L	chrC07	31746425
Bn-C7-p34675969	C07	52.6	0.0308108	0.114749	At5g48850	BnaC07g26800D	V-W	chrC07	32564234
Bn-C7-p35342226	C07	53.2	0.0473504	0.0408163	At5g49210	BnaC07g49280D	V-W	chrC07_random	1855138
Bn-C7-p35691416	C07	53.8	0.66904	0.0190246	-	-		-	-
Bn-C7-p36559985	C07	56.8	0.800001	0.0453468	-	-		-	-
Bn-C7-p36560764	C07	56.8	0.800001	0.0453468	-	-		-	-
Bn-C7-p36560821	C07	56.8	0.800001	0.0453468	-	BnaC07g49620D		chrC07_random	2107850
Bn-C7-p36560922	C07	56.8	0.759465	0.0438645	At5g26280	BnaC07g28870D	Q	chrC07	33836853
Bn-C7-p36564635	C07	56.8	0.862032	0.0426977	-	-		-	-
Bn-C7-p36566487	C07	56.8	0.800001	0.0453468	At5g26250	BnaC07g49600D	Q	chrC07_random	2099705
Bn-C7-p36569091	C07	56.8	0.800001	0.0453468	At5g39245	-	S	-	-
Bn-C7-p36570026	C07	56.8	0.800001	0.0453468	At5g26582	-	Q	-	-
Bn-C7-p36579296	C07	56.8	0.800001	0.0453468	At5g26240	BnaC07g49590D	Q	chrC07_random	2084911
Bn-C7-p36580717	C07	56.8	0.800001	0.0453468	At5g26240	BnaC07g49590D	Q	chrC07_random	2084911
Bn-C7-p36581490	C07	56.8	0.800001	0.0453468	At5g26240	BnaC07g49590D	Q	chrC07_random	2084911
Bn-C7-p36590340	C07	56.8	0.759465	0.0438645	-	-		-	-
Bn-C7-p36618847	C07	56.8	0.943256	0.0468679	At5g26170	BnaC07g49530D	Q	chrC07_random	2055121
Bn-C7-p36619337	C07	56.8	0.943256	0.0468679	-	-		-	-
Bn-C7-p36646529	C07	56.8	0.857886	0.049067	At5g26110	BnaC07g49510D	Q	chrC07_random	2024426
Bn-C7-p36646706	C07	56.8	0.857886	0.049067	At5g26110	BnaC07g49510D	Q	chrC07_random	2024426
Bn-C7-p36747785	C07	57.1	0.0497301	0.409435	At5g25820	BnaC07g29030D	Q	chrC07	33958108
Bn-C7-p38454535	C07	64.6	0.0135278	0.172108	-	-		-	-
Bn-C7-p41485952	C07	74.9	0.773477	0.0284874	At4g19510	BnaC07g35890D	U	chrC07	38180482	NBS-LRR
Bn-C7-p41491008	C07	74.9	0.0447067	0.443465	At4g19500	BnaC07g35900D	U	chrC07	38186096	NBS-LRR
Bn-C7-p41656703	C07	75.2	0.352473	0.00529498	-	-		-	-
Bn-C7-p41667922	C07	75.2	0.330099	0.00596621	At4g19960	BnaC07g36130D	U	chrC07	38353896
Bn-C7-p41668577	C07	75.2	0.330099	0.00596621	-	-		-	-
Bn-C7-p41669551	C07	75.2	0.515324	0.0221793	-	-		-	-
Bn-C7-p42825965	C07	79.1	0.689422	0.038719	-	-		-	-
Bn-C8-p14856363	C08	8.6	0.363734	0.016022	-	-		-	-
Bn-C8-p17859005	C08	12.6	0.742809	0.0195055	At4g28330	BnaC08g13000D	U	chrC08	18037698
Bn-C8-p17862094	C08	12.6	0.742809	0.0195055	At5g34863	-	S	-	-
Bn-C8-p17890231	C08	12.6	0.742809	0.0195055	-	-		-	-
Bn-Scaffold000460-p4184	C08	42.8	0.233252	0.000781119	-	-		-	-
Bn-Scaffold01980-p1307	C08	44	0.608434	0.0296208	At3g51650	BnaC08g22940D	N	chrC08	25412223
Bn-C8-p28993631	C08	53.8	0.0171837	0.981024	At3g54110	BnaC08g24950D	N	chrC08	26895786
Bn-C8-p28995385	C08	53.8	0.0171837	0.981024	-	-		-	-
Bn-C8-p28995447	C08	53.8	0.0171837	0.981024	-	-		-	-
Bn-C8-p29024750	C08	53.8	0.0366556	0.84411	At3g54190	BnaC08g25040D	N	chrC08	26930291
Bn-C8-p30841559	C08	60.4	0.0480557	0.214258	At3g56960	BnaC08g27870D	N	chrC08	28659161
Bn-C8-p30859091	C08	60.4	0.0480557	0.214258	-	-		-	-
Bn-C8-p30876964	C08	60.4	0.0480557	0.214258	-	-		-	-
Bn-C8-p30899298	C08	60.4	0.0480557	0.214258	-	-		-	-
Bn-C8-p30903256	C08	60.4	0.0480557	0.214258	-	-		-	-
Bn-C8-p30903572	C08	60.4	0.0480557	0.214258	-	-		-	-
Bn-C8-p30986321	C08	61	0.770773	0.0314322	-	-		-	-
Bn-C8-p30990542	C08	61	0.770773	0.0314322	-	-		-	-
Bn-C8-p31003178	C08	61	0.770773	0.0314322	-	-		-	-
Bn-C8-p31003681	C08	61	0.770773	0.0314322	-	-		-	-
Bn-C8-p31003759	C08	61	0.803754	0.0311004	-	-		-	-
Bn-C8-p31003768	C08	61	0.770773	0.0314322	-	-		-	-
Bn-C8-p31013961	C08	61	0.770773	0.0314322	-	-		-	-
Bn-C8-p31015767	C08	61	0.770773	0.0314322	-	BnaC08g28090D		chrC08	28848475
Bn-C8-p31016076	C08	61	0.770773	0.0314322	-	BnaC08g28090D		chrC08	28848475
Bn-C8-p31016278	C08	61	0.770773	0.0314322	-	BnaC08g28090D		chrC08	28848475
Bn-C8-p31292169	C08	62.2	0.395959	0.00748927	At3g57650	BnaC08g28660D	N	chrC08	29213657
Bn-C8-p31294316	C08	62.2	0.326701	0.00513536	At3g57650	BnaC08g28660D	N	chrC08	29213657
Bn-C8-p31305598	C08	62.2	0.326701	0.00513536	At3g57660	BnaC08g28670D	N	chrC08	29221547
Bn-C8-p31326278	C08	62.2	0.376234	0.00629252	At3g57670	BnaC08g28680D	N	chrC08	29246790
Bn-C8-p31349812	C08	62.2	0.275921	0.00590355	At3g57680	BnaC08g28700D	N	chrC08	29263473
Bn-C8-p31350943	C08	62.2	0.326701	0.00513536	At3g57680	BnaC08g28700D	N	chrC08	29263473
Bn-C8-p31384979	C08	62.2	0.345512	0.00823239	At3g57710	BnaC08g28770D	N	chrC08	29297004
Bn-C8-p32089936	C08	67.4	0.598322	0.00117239	At2g43630	BnaC08g29890D	J	chrC08	29986243
Bn-C8-p33159725	C08	74.9	0.20693	0.0264202	-	-		-	-
Bn-C8-p33283894	C08	74.9	0.358792	0.0393379	-	-		-	-
Bn-C8-p33289515	C08	75.5	0.265487	0.0234381	At3g62010	BnaCnng73370D	N	chrCnn_random	73925615
Bn-C8-p33297245	C08	75.5	0.131873	0.0155464	-	-		-	-
Bn-C8-p33299053	C08	75.5	0.174495	0.0252567	-	-		-	-
Bn-C8-p33311904	C08	75.5	0.237974	0.030705	At3g62090	BnaC08g32020D	N	chrC08	31215218
Bn-C8-p33318784	C08	75.5	0.237974	0.030705	-	-		-	-
Bn-C8-p33331256	C08	75.5	0.0460152	0.0193647	At3g62120	BnaC08g32040D	N	chrC08	31227580
Bn-C8-p33334854	C08	75.5	0.472704	0.00331788	-	-		-	-
Bn-C8-p33338853	C08	75.5	0.472704	0.00331788	At3g62180	BnaC08g32060D	N	chrC08	31234993
Bn-C8-p33339466	C08	75.5	0.961268	0.00920799	-	-		-	-
Bn-C8-p33339895	C08	75.5	0.983393	0.0107577	-	-		-	-
Bn-C8-p33340328	C08	75.5	0.961268	0.00920799	-	-		-	-
Bn-C8-p33340340	C08	75.5	0.472704	0.00331788	-	-		-	-
Bn-C8-p33508129	C08	76.4	0.280581	0.00367622	-	-		-	-
Bn-C8-p33510060	C08	76.4	0.280581	0.00367622	-	-		-	-
Bn-C8-p33510182	C08	76.4	0.280581	0.00367622	At3g62710	-	N	-	-
Bn-C8-p33518339	C08	76.4	0.642647	0.0282934	At3g62730	BnaC08g32440D	N	chrC08	31378791
Bn-C8-p33520557	C08	76.4	0.285025	0.0103811	-	-		-	-
Bn-C8-p33520791	C08	76.4	0.285025	0.0103811	-	-		-	-
Bn-C8-p33520874	C08	76.4	0.642647	0.0282934	-	-		-	-
Bn-C8-p33528513	C08	76.4	0.683516	0.0219778	-	-		-	-
Bn-C8-p33528700	C08	76.4	0.642647	0.0282934	-	-		-	-
Bn-C8-p33528709	C08	76.4	0.285025	0.0103811	-	-		-	-
Bn-C8-p33775025	C08	77.3	0.770178	0.0469622	At3g63260	BnaC08g32780D	>N	chrC08	31577847
Bn-C8-p33852062	C08	77.9	0.606484	0.0392308	-	-		-	-
Bn-C8-p33855545	C08	77.9	0.606484	0.0392308	-	-		-	-
Bn-C8-p33860069	C08	77.9	0.606484	0.0392308	At2g26420	BnaC08g32950D	I	chrC08	31662580
Bn-C8-p33860509	C08	78.2	0.606484	0.0392308	At2g26420	BnaC08g32950D	I	chrC08	31662580
Bn-C8-p34035010	C08	79.1	0.671879	0.0284788	At4g32440	BnaC08g33340D	U	chrC08	31829435
Bn-C8-p34044914	C08	79.1	0.957231	0.00576261	At2g25565	BnaC08g33370D	I	chrC08	31846773
Bn-C8-p34045005	C08	79.1	0.957231	0.00576261	At2g25565	BnaC08g33370D	I	chrC08	31846773
Bn-C8-p34052524	C08	79.1	0.885731	0.00459147	-	-		-	-
Bn-C8-p34065565	C08	79.1	0.885731	0.00459147	-	-		-	-
Bn-C8-p34067738	C08	79.1	0.982488	0.00444328	-	-		-	-
Bn-C8-p34070559	C08	79.1	0.885731	0.00459147	-	-		-	-
Bn-C8-p34070636	C08	79.1	0.885731	0.00459147	At2g25530	BnaC08g33420D	I	chrC08	31883154
Bn-C8-p34091188	C08	79.1	0.278351	0.00857268	-	-		-	-
Bn-C8-p34091723	C08	79.1	0.138199	0.00969689	-	-		-	-
Bn-C8-p34954896	C08	80.6	0.555841	0.000550799	-	-		-	-
Bn-C8-p35386282	C08	81.5	0.478676	0.0145225	-	-		-	-
Bn-C8-p35426805	C08	81.8	0.787495	0.0161862	-	-		-	-
Bn-C8-p35427148	C08	81.8	0.787495	0.0161862	-	-		-	-
Bn-C8-p36820090	C08	89.1	0.023916	0.789548	-	-		-	-
Bn-C8-p37201962	C08	90.1	0.0349895	0.440787	-	-		-	-
Bn-C8-p37217929	C08	90.1	0.0366943	0.178467	-	-		-	-
Bn-A09-p33660289	C08	91.6	0.860189	0.0451602	At1g15110	BnaC08g39040D	A	chrC08	34965441
Bn-C8-p37506751	C08	91.6	0.777612	0.0336263	At1g15120	BnaC08g39030D	A	chrC08	34962560
Bn-C8-p37506822	C08	91.6	0.777612	0.0336263	At1g15120	BnaC08g39030D	A	chrC08	34962560
Bn-C8-p37508859	C08	91.6	0.860189	0.0451602	-	-		-	-
Bn-C8-p37509387	C08	91.6	0.777612	0.0336263	At1g15110	BnaC08g39040D	A	chrC08	34965441
Bn-C8-p37686785	C08	92.8	0.105601	0.0336579	At1g14750	BnaC08g39330D	A	chrC08	35090959
Bn-C8-p38560093	C08	97.8	0.0282223	0.860623	At1g12360	BnaC08g41300D	A	chrC08	36014722
Bn-C8-p38560564	C08	97.8	0.0216917	0.886743	At1g12360	BnaC08g41300D	A	chrC08	36014722
Bn-C8-p38567650	C08	97.8	0.0263908	0.850502	-	-		-	-
Bn-C8-p38756673	C08	98.5	0.862486	0.0164126	-	-		-	-
Bn-C8-p38727983	C08	99.4	0.960219	0.0295437	At1g11940	BnaC08g41640D	A	chrC08	36175959
Bn-C8-p38731983	C08	99.4	0.960219	0.0295437	-	-		-	-
Bn-C8-p38754822	C08	99.4	0.862486	0.0164126	At2g32560	BnaC08g41730D	J	chrC08	36220376
Bn-C8-p38758851	C08	99.4	0.763272	0.0349778	At1g11905	BnaC08g41750D	A	chrC08	36223519
Bn-C8-p38776969	C08	99.4	0.960219	0.0295437	At1g11800	BnaC08g41830D	A	chrC08	36242316
Bn-C8-p38865105	C08	99.4	0.673204	0.00226017	At1g11595	BnaC08g42000D	A	chrC08	36335329
Bn-C8-p38882555	C08	99.4	0.673204	0.00226017	At1g11500	BnaC08g42060D	A	chrC08	36355042
Bn-Scaffold02396-p878	C08	99.4	0.871992	0.00297009	-	-		-	-
Bn-A09-p297029	C09	6.7	0.0202856	0.933263	At4g02280	BnaA09g00710D	O	chrA09	392077
Bn-C9-p4130002	C09	25.3	0.0221231	0.25452	At5g23630	BnaC09g04770D	Q	chrC09	2766066
Bn-C9-p4177835	C09	26.1	0.0279789	0.135563	-	BnaCnng45460D		chrCnn_random	44513192
Bn-C9-p4178485	C09	26.1	0.0279789	0.135563	-	BnaCnng45460D		chrCnn_random	44513192
Bn-C9-p4989649	C09	29.2	0.00797981	0.119014	At5g63030	BnaC09g05900D	X	chrC09	3591564
Bn-C9-p9138867	C09	45.3	0.170352	0.0415913	At2g20190	BnaC09g10280D	H	chrC09	6897223
Bn-C9-p10670207	C09	51.3	0.0393322	0.581377	-	-		-	-
Bn-C4-p10597377	C09	56.1	0.00653282	0.868037	-	-		-	-
Bn-C4-p10597497	C09	56.1	0.00653282	0.868037	-	-		-	-
Bn-C9-p16114373	C09	56.1	0.0231265	0.79735	-	-		-	-
Bn-C9-p16114607	C09	56.1	0.0231265	0.79735	At1g56670	BnaC09g15880D	D	chrC09	12892098
Bn-C9-p16120596	C09	56.1	0.0231265	0.79735	At1g56670	BnaC09g15880D	D	chrC09	12892098
Bn-C9-p16123434	C09	56.1	0.0231265	0.79735	-	-		-	-
Bn-C9-p16181002	C09	56.1	0.00653282	0.868037	-	-		-	-
Bn-C9-p16182168	C09	56.1	0.00653282	0.868037	-	-		-	-
Bn-C9-p16229753	C09	56.1	0.00653282	0.868037	At1g56500	BnaC09g16020D	C-D	chrC09	12999491
Bn-C9-p20783308	C09	60.5	0.0475829	0.491906	At5g47660	BnaC09g20340D	V	chrC09	17372154
Bn-C9-p28599377	C09	63.3	0.131354	0.0347458	-	-		-	-
Bn-C9-p28777112	C09	63.3	0.0471661	0.907665	At5g43105	-	V	-	-
Bn-C9-p28777175	C09	63.3	0.0471661	0.907665	At5g43105	-	V	-	-
Bn-C9-p28562794	C09	64.2	0.212827	0.0306546	At4g11600	BnaCnng67520D	P	chrCnn_random	67193122
Bn-C9-p28572482	C09	64.2	0.212827	0.0306546	At5g43415	-	V	-	-
Bn-C9-p43680237	C09	70.8	0.0161899	0.551888	-	-		-	-
Bn-C9-p43699725	C09	70.8	0.0161899	0.551888	-	-		-	-
Bn-C9-p43704304	C09	70.8	0.0161899	0.551888	At5g60770	BnaC09g35990D	X	chrC09	39335632
Bn-C9-p43720221	C09	70.8	0.012858	0.637074	-	-		-	-
Bn-C9-p43734709	C09	70.8	0.012858	0.637074	-	-		-	-
Bn-C9-p43734729	C09	70.8	0.012858	0.637074	-	BnaC09g36020D		chrC09	39373087
Bn-C9-p43742134	C09	70.8	0.012858	0.637074	-	-		-	-
Bn-C9-p43748019	C09	70.8	0.012858	0.637074	-	-		-	-
Bn-C9-p43748281	C09	70.8	0.012858	0.637074	-	-		-	-
Bn-C9-p43762593	C09	70.8	0.012858	0.637074	At5g23000	BnaC09g36060D	Q	chrC09	39400202
Bn-C9-p43801540	C09	70.8	0.012858	0.637074	At3g30836	-		-	-
Bn-C9-p43801774	C09	70.8	0.012858	0.637074	-	-		-	-
Bn-C9-p43802105	C09	70.8	0.012858	0.637074	-	-		-	-
Bn-C9-p43802185	C09	70.8	0.012858	0.637074	-	-		-	-
Bn-C9-p43802405	C09	70.8	0.012858	0.637074	-	-		-	-
Bn-C9-p43810722	C09	70.8	0.012858	0.637074	-	-		-	-
Bn-C9-p43822424	C09	70.8	0.0133026	0.787447	-	-		-	-
Bn-C9-p43829545	C09	70.8	0.0133026	0.787447	-	-		-	-
Bn-C9-p43836589	C09	70.8	0.0186104	0.773189	At1g53350	BnaC09g36260D	C	chrC09	39559610
Bn-C9-p43837335	C09	70.8	0.0133026	0.787447	At1g53350	BnaC09g36260D	C	chrC09	39559610
Bn-C9-p43841254	C09	70.8	0.0150545	0.609582	At5g22790	BnaC09g36270D	R-Q	chrC09	39563447
Bn-C9-p43845162	C09	70.8	0.0161899	0.551888	-	-		-	-
Bn-C9-p43849825	C09	70.8	0.0161899	0.551888	-	-		-	-
Bn-C9-p43857488	C09	70.8	0.0161899	0.551888	At5g22780	BnaC09g36320D	R-Q	chrC09	39595322
Bn-C9-p43857511	C09	70.8	0.0161899	0.551888	At5g22780	BnaC09g36320D	R-Q	chrC09	39595322
Bn-C9-p43858243	C09	70.8	0.0161899	0.551888	At5g22780	BnaC09g36320D	R-Q	chrC09	39595322
Bn-C9-p43858742	C09	70.8	0.0161899	0.551888	At5g22780	BnaC09g36320D	R-Q	chrC09	39595322
Bn-C9-p43861926	C09	70.8	0.0161899	0.551888	At5g22780	BnaC09g36320D	R-Q	chrC09	39595322
Bn-C9-p43864202	C09	70.8	0.0258882	0.596555	-	-		-	-
Bn-C9-p43966881	C09	70.8	0.0161899	0.551888	At5g22510	BnaC09g36460D	R-Q	chrC09	39769117
Bn-C9-p43982840	C09	70.8	0.0161899	0.551888	At1g11120	BnaCnng35980D	A	chrCnn_random	34536794
Bn-C9-p43993177	C09	70.8	0.0111743	0.701788	-	-		-	-
Bn-C9-p43995714	C09	70.8	0.0161899	0.551888	-	-		-	-
Bn-C9-p44008794	C09	70.8	0.0161899	0.551888	-	-		-	-
Bn-C9-p44010466	C09	70.8	0.0161899	0.551888	-	-		-	-
Bn-C9-p44011252	C09	70.8	0.0161899	0.551888	-	-		-	-
Bn-Scaffold00916-p21341	C09	70.8	0.012858	0.637074	-	-		-	-
Bn-Scaffold00916-p21377	C09	70.8	0.012858	0.637074	-	-		-	-
Bn-Scaffold00916-p45147	C09	70.8	0.012858	0.637074	-	-		-	-
Bn-Scaffold01590-p4603	C09	70.8	0.0161899	0.551888	-	-		-	-
Bn-C9-p45741246	C09	77.4	0.0448308	0.454305	-	-		-	-
Bn-C9-p45748276	C09	77.4	0.0448308	0.454305	-	-		-	-
