# Supplementary material for: Comparative genomic analysis of duplicated homoeologous regions involved in the resistance of Brassica napus to stem canker
Source: Front Plant Sci. 2015 Sep 25;6:772. doi: 10.3389/fpls.2015.00772 (PMC4585320; doi:10.3389/fpls.2015.00772)
Supplement: Supplementary file 3 [file Table3.XLSX]

## Sheet: Table S3
Table S3: Location of the resistance-associated markers identified in the present study and in Fopa Fomeju et al. al. 2014
Resistance associated markers are located according to the A and C genomes of B. napus, the LF, MF1 and MF2 Brassica sub-genomes, and the A-X AK blocks of the ancestral Brassicaceae. The orthologous region in A. thaliana genome corresponding to the B. napus region with resistance associated markers is also indicated. Only the markers with a clear assignation to a single AK block are indicated.
					Results from analysis in Fopa Fomeju et al., 2014 with genotyping data from the 8K array			Results from this study with genotyping data from the 60K array
A/C Genome	Sub-genome	Linkage group	Regions revealed in the three analyses	Regions revealed in two analyses	AK block	Number of associated markers identified with K MLM and/or KPMLM (including those identified with both)	Interval of A. thaliana genes corresponding to regions with resistance associated markers in B. napus genome	AK block	Number of associated markers identified on the panel of 109 OSR with phenotyping data of 2006	Interval of A. thaliana genes corresponding to regions with resistance associated markers in B. napus genome	Number of associated markers identified on the panel of 170 OSR with phenotyping data of 2013	Interval of A. thaliana genes corresponding to regions with resistance associated markers in B. napus genome	Commun aux 2 analyses 2006	comp 8K 2006 et 60K 2013	commun analyses 60K 2006 & 2013	Common to three analyses
A	LF	A10	0	1	A			A	2	At1g02700	10	At1g05230-At1g05250			1
A	LF	A6	1	1	A	5 (0)	At1g08260.1 - At1g10560	A	3	At1g07730-At1g08910	18	At1g08820, At1g14750-At1g15430, At1g18070-At1g18190	2	2	1	2
A	MF1	A8	0	0	A			A	9	At1g19100-At1g13510 & At1g08590-At1g06250
A	MF2	A9	0	0	A	1 (0)	At1g16080	A
C	LF	C5	0	1	A			A	2	At1g07300 & At1g16670	12	At1g02280-At1g08200			2
C	MF2	C8	0	0	A	3 (0)	At1g12020	A
C	MF1	C8	1	1	A	3 (0)	At1g11600 -At1g16190	A	5	At1g17810-At1g12360	15	At1g15110-At1g11905	2	2	2	2
A	MF2	A5	0	0	B	3 (2)	At1g31930 - At1g35470	B
A	LF	A6	0	0	B			B	1	At1g36160
A	MF2	A7	0	1	B			B	4	At1g24650-At1g25420	16	At1g21440-At1g26130			2
A	MF1	A8	0	0	B			B			4	At1g27470
A	LF	A9	1	1	B	1 (0)	At1g31880.1	B	8	At1g26790-At1g22000	8	At1g26790-At1g22000	1	1	2	1
C	MF2	C5	0	0	B			B			1	At1g24267-At1g35647
C	MF2	C7	0	1	B	1 (0)	At1g26800	B	3	At1g29240-At1g23710
A	MF2	A5	0	0	C	1 (1)	At1g48450	C
A	LF	A6	0	1	C	3 (0)	At1g52980- At1g55120	C	2	At1g49730			1
A	MF1	A8	0	0	C	1 (0)	At1g54080	C
C	MF1	C3	1	1	C	2 (0)	At1g51310 - At1g53280.1	C	1	At1g49890	7	At1g52360-At1g55810	1		1
C	MF2	C6	0	1	C			C	6	At1g43745-At1g52360	17	At1g52730-At1g55730			1
A	LF	A9	0	1	D	1 (0)	At1g60490	D			4	At1g60050-At1g58370		2
C	LF	C9	0	0	D			D	7	At1g58140-At1g56670
A	MF1	A2	1	1	E	3 (0)	At1g65980 - At1g71100	E	3	At1g65040-At1g73170	10	At1g66235-At1g80480	2	2	2	2
A	MF1	A7	1	1	E	27 (16)	At1g67300 - At1g79610	E	10	At1g76740-At1g65960	10	At1g80610-At1g75900	2	2	2	2
A	LF	A7	0	1	E			E	11	At1g66150-At1g78280	18	At1g70590-At1g79700	2	2	2	2
C	MF1	C2	0	1	E	2 (0)	At1g68370 - At1g68410	E	8	At1g72290-At1g72870			1
C	MF2	C6	1	1	E	16 (5)	At1g67930 - At1g71440	E	4	At1g67880-At1g67220	3	At1g69650-At1g67220	2	2	2	2
C	LF	C6	0	1	E			E	3	At1g70370-At1g70530	5	At1g73120-At1g74170	2	1	1	1
A	MF1	A1	1	1	F	1 (0)	At3g21370	F	5	At3g16630-At3g16200	7	At3g14270-At3g12500	1	1	1	1
A	MF2	A3	0	1	F			F	2	At3g01100-At3g01080	6	At3g21530-At3g04160			1
A	LF	A5	1	1	F	11 (5)	At2g21030 - At3g20500	F	19	At3g03090-At3g20800	1	At3g12130	2	1	2	1
C	MF2	C1	1	1	F	2 (0)	At3g02885	F	2	At3g16130-At3g12480	3	At3g19590-At3g16130	1	1	1	1
C	MF1	C3	1	1	F	1 (0)	At3g16100	F	5	At3g19615-At3g20050	1	At3g19615-At3g19960	1	1	2	1
C	LF	C5	0	1	F			F	21	At3g16890-At3g03580	2	At3g16890-At3g16740			1
A	MF2	A3	0	1	H	1 (0)	At2g16510	H			3	At2g16365-At2g15860		2
A	LF	A7	1	1	H	3 (2)	At2g19390.1 - At2g20050	H	10	At2g18860-At2g16650	32	At2g19930-At2g16730	1	1	2	1
A	MF1	A9	0	1	H			H	13	At2g16280-At2g19260	7	At2g16280-At2g18170			2
C	MF1	C3	0	0	H			H	1	At2g15730-At2g17050
C	MF2	C9	0	0	H			H			1	At2g20190
A	MF2	A3	0	0	I			I	1	At2g27330-At2g27080
A	LF	A7	0	0	I			I			1	At2g26930
A	LF	A9	0	0	I			I			10	At2g2139-0At2g22370
C	MF1	C8	0	1	I	2 (0)	At2g21370 - At2g21970	I			18	At2g26420-At2g22010		1
A	MF2	A3	1	1	J	2 (0)	At2g33830-At2g35680	J	1	At2g37110	18	At2g41660-At2g45800 & At2g31450	1	2	2	2
A	MF1	A4	0	1	J	6 (0)	At2g32510 - At2g43230	J	7	At2g32530-At2g40120
A	LF	A5	1	1	J	11 (1)	At2g32650 -At2g42680	J	27	At2g41810-At2g38430	1	At2g33120-At2g33060	2	1	1	2
C	MF2	C3	0	1	J	2 (0)	At2g38570	J	5	At2g37570-At2g40450
C	LF	C4	1	1	J	10 (6)	At2g35500 - At2g46680.1	J	1	At2g47510	4	At2g41475-At2g33340	1	2	1	1
C	MF1	C4	1	1	J	3 (0)	At2g40370 - At2g40570	J	5	At2g33590-At2g45060	5	At2g39890-At2g40760	2	2	2	2
A	LF	A6	0	0	K			K	20	At2g02760-At2g01130
C	MF2	C9	0	0	K	1 (0)	At2g03750	K
A	LF	A6	0	1	L			L	17	At3g29240-At3g26370	8	At3g29240-At3g27025			2
C	LF	C7	1	1	L	1 (0)	At3g26000	L	2	At3g28150-At3g29180	6	At3g27000-At3g28460	1	1	2	1
C	MF1	C1	0	0	M	2 (0)	At3g48750.1	M
A	MF2	A3	0	0	N			N	4	At3g51370-At3g51800
A	MF1	A4	0	0	N	9 (0)	At3g53720 - At3g61120	N
A	MF2	A7	0	0	N			N			1	At3g61350-At3g61150
A	LF	A9	1	1	N	2 (1)	At3g59040	N	1	At3g63030	14	At3g58120-At3g62800	1	1	1	1
C	MF1	C1	0	0	N	3 (0)	At3g51080 - At3g51090	N
C	MF1	C4	0	1	N	1 (0)	At3g55850	N			1	At3g60840		1
C	MF2	C6	0	0	N			N			1	At3g59710
C	LF	C8	1	1	N	1 (0)	At3g57650	N	11	At3g54110-At3g56970	43	At3g51650-At3g62790	1	2	2	2
A	MF1	A3	0	0	O			O			1	At4g02100-At4g01990
A	LF	A9	0	0	O			O	10	At4g00590-At4g03130
C	MF1	C3	0	0	O	1 (0)	At4g04350	O
C	MF1	C3	0	0	P	2 (0)	At4g11910.1	P
A	LF	A6	0	0	Q			Q	5	At5g24790-At5g28850
A	MF1	A9	0	1	Q			Q	12	At5g23910-At5g23400	16	At5g26280-At5g23400			2
C	MF1	C2	0	1	Q	3 (1)	At5g23450.3 - At5g23580	Q	45	At5g28145-At5g27905			1
C	LF	C7	0	1	Q	3 (0)	At5g24420 - At5g26200	Q			17	At5g30490-At5g25760		2
C	MF2	C9	0	0	Q			Q	2	At5g23630-At5g23380
A	MF1	A10	1	1	R	9 (3)	At5g15950 - At5g20970	R	8	At5g20980-At5g13820	2	At5g07210-At5g07240	2	1	1	1
A	MF1	A2	0	1	R	2(0)	At5g17770 - At5g19360	R			1	At5g10820-At5g12950		1
A	MF2	A3	1	1	R	5 (0)	At5g02050.1 & At5g15150 - At5g20890	R	14	At5g02580-At5g16300	9	At5g14480-At5g15350	2	2	2	2
C	MF1	C2	0	0	R			R			3	At5g05340-At5g18661
C	MF2	C3	0	1	R	4 (0)	At5g17790 - At5g18960	R	10	At5g02540-At5g04830			1
C	LF	C9	0	0	R	3 (0)	At5g13850 - At5g13870
A	LF	A4	0	1	S	4 (0)	At5g38200 - At5g40850	S			1	At5g40250-At5g40645		1
A		A7	0	0	S	1 (0)	At5g39550	S
C	LF	C4	0	0	S	3 (0)	At5g36710	S
C	MF2	C8	0	0	S			S			2	At5g36870 et At5g34863
A	MF1	A8	0	1	T	2 (1)	At4g14230.1-At4g14320	T			3	At4g14225-At4g14310		2
C	LF	C1	0	0	T			T	11	At4g14950-At4g14880
C	LF	C4	0	0	T	4 (3)	At4g13780 - At5g14330	T
A	LF	A1	1	1	U	5 (2)	At4g28230 - At4g28380	U	2	At4g26180-At4g26110	4	At4g37270-At4g21550	1	2	2	2
A	MF1	A3	1	1	U	4 (1)	At4g18197 - At4g35000	U	2	At4g23210-At4g24820	2	At4g28000	2	2	1	2
A	MF2	A8	1	1	U	16 (16)	At4g26630 - At4g34135	U	8	At4g32750-At4g31540	31	At4g17090-At4g21660 & At4g32750-At4g31770	2	2	2	2
C	LF	C1	1	1	U	1 (0)	At4g33330	U	34	At4g36360-At5g40605 & At4g20850-At4g24480	7	At4g19645-At4g20770	1	1	2	1
C	MF2	C3	1	1	U	6 (0)	At4g20390 - At4g34450	U	8	At4g33330-At4g31510	4	At4g36930-At4g36630	2	1	1	1
C	MF1	C7	1	1	U	1 (0)	At4g18050.1	U	2	At4g19500 & At4g31510	6	At4g19510-At4g23190	1	1	2	1
A	LF	A6	0	0	V			V	15	At5g47690-At5g46190
A	MF2	A9	0	1	V	1(0)	At1g48800.1	V	1	At5g44925-At5g44090			1
C	MF1	C2	0	0	V			V	11	At5g46100-At5g46050
A	LF	A10	0	1	W	1 (0)	At5g53530	W			1	At5g50300-At5g54745		2
A	MF1	A2	0	1	W	39 (5)	At5g50770 - At5g59840	W	4	At5g51890-At5g52520			2
A	MF2	A3	0	1	W	2 (0)	At5g53140 - At5g60220	W	4	At5g55630-At5g51380			2
C	MF1	C2	0	1	W	4 (1)	At5g54690 - At5g57580	W	7	At5g49620-At5g49620			1
C	MF2	C3	0	0	W	2 (2)	At5g50920	W
A	MF1	A2	0	0	X			X			1	At5g61140
A	MF2	A9	1	1	X	3 (0)	At5g62680.1 - At5g62810	X	14	At5g63060-At5g66675	3	At5g63060-At5g63890	1	1	2	1
C	MF1	C2	0	1	X			X	3	At5g61140-At5g62670	1	At5g62670			2
C	MF2	C9	0	0	X			X	1	At5g63030
		Total	28	60		276 (74)			505		467
