# Supplementary material for: Comparative genomic analysis of duplicated homoeologous regions involved in the resistance of Brassica napus to stem canker
Source: Front Plant Sci. 2015 Sep 25;6:772. doi: 10.3389/fpls.2015.00772 (PMC4585320; doi:10.3389/fpls.2015.00772)
Supplement: Supplementary file 5 [file Table5.XLSX]

## Sheet: Table S5
Table S5: List and characteristics of the associated SNP markers located in the studied duplicated regions and anchored in B. napus genes that had a hit with Arabidopsis
Marker name	SNP array	Chromosome name	Position on LG (in cM)	Pvalue 8K KCMLM 2006	Pvalue 8K KP16 CMLM 2006	Pvalue 60K KCMLM 2006	Pvalue60K KP16 CMLM 2013	B. napus gene	Number of copies	AK block	Sub-genome	Arabidopsis gene ID	% identity	alignment length	evalue	bit score	Function
Bn-A02-p9829719	60K	A02	62.5	-	-	0.0336152	0.55322	BnaA02g12510D	1	E	MF1	At1g66345	73.79	538	0	644	Pentatricopeptide repeat (PPR) superfamily protein
Bn-A02-p9888208	60K	A02	62.8	-	-	0.0336152	0.55322	BnaA02g12550D	3	E	MF1	At1g66740	87.76	196	1e-71	265	AtSP7, SP7, SGA2, ASF1A; ASF1 like histone chaperone
Bn-A02-p11291606	60K	A02	65.8	-	-	0.905721	0.0235836	BnaA02g14620D	4	E	MF1	At1g69220	77.48	857	0	961	SIK1; Protein kinase superfamily protein
Bn-A02-p15766649	60K	A02	75.2	-	-	0.558394	0.0489904	BnaA02g19610D	2	>E	MF1	At1g80580	64.91	265	4e-51	197	Integrase-type DNA-binding superfamily protein
Bn-A02-p15745628	60K	A02	75.2	-	-	0.558394	0.0489904	BnaA02g19550D	3	>E	MF1	At1g80600	89.93	457	0	637	WIN1; HOPW1-1-interacting 1
Bn-A02-p15717143	60K	A02	75.2	-	-	0.558394	0.0489904	BnaA02g19540D	5	>E	MF1	At1g80610	74.29	210	1e-53	205	unknown protein; BEST Arabidopsis thaliana protein match is: unknown protein (TAIR:AT1G15800.1); Has 73 Blast hits to 69 proteins in 15 species: Archae - 0; Bacteria - 0; Metazoa - 2; Fungi - 2; Plants - 55; Viruses - 0; Other Eukaryotes - 14 (source: NCBI BLink).
BS007750	8K	A07	49.2	0.00742644	0.0517162	-	-	BnaA07g19990D	3	>E	MF2	At1g80680	83.97	1048	0	1386	SAR3, MOS3, PRE, NUP96; SUPPRESSOR OF AUXIN RESISTANCE 3
Bn-A07-p13857064	60K	A07	49.5	-	-	0.733834	0.0220567	BnaA07g19940D	6	>E	MF2	At1g80530	82.45	564	0	725	Major facilitator superfamily protein
Bn-A07-p13971525	60K	A07	49.5	-	-	0.29756	0.0449467	BnaA07g20190D	4	>E	MF2	At1g80950	85.75	400	3e-154	540	Phospholipid/glycerol acyltransferase family protein
Bn-A07-p14034468	60K	A07	50.9	-	-	0.655341	0.0154391	BnaA07g20300D	2	E	MF2	At1g79530	91.49	423	7e-172	598	GAPCP-1; glyceraldehyde-3-phosphate dehydrogenase of plastid 1
BS009853	8K	A07	50.9	0.0139	0.0445226	-	-	BnaA07g20380D	2	E	MF2	At1g79310	63.37	404	7e-105	376	AtMC7, MC7; metacaspase 7
BS009854	8K	A07	50.9	0.00662544	0.0199964	-	-	BnaA07g20380D	2	E	MF2	At1g79310	63.37	404	7e-105	376	AtMC7, MC7; metacaspase 7
BS009118	8K	A07	51.5	0.0148372	0.0956706	-	-	BnaA07g34580D	2	E	MF2	At1g79010	96.4	222	1e-96	348	Alpha-helical ferredoxin
BS009119	8K	A07	51.5	0.023678	0.138278	-	-	BnaA07g34580D	2	E	MF2	At1g79010	96.4	222	1e-96	348	Alpha-helical ferredoxin
BS013494	8K	A07	51.5	0.00980758	0.0620352	-	-	BnaA07g34540D	3	E	MF2	At1g78960	83.49	763	0	1063	ATLUP2, LUP2; lupeol synthase 2
BS013495	8K	A07	51.5	0.0108868	0.0658741	-	-	BnaA07g34540D	3	E	MF2	At1g78960	83.49	763	0	1063	ATLUP2, LUP2; lupeol synthase 2
BS009056	8K	A07	54.4	0.0311274	0.0142847	-	-	BnaA07g21520D	6	E	MF2	At1g75950	88.75	160	1e-55	212	SKP1, ASK1, ATSKP1, SKP1A, UIP1; S phase kinase-associated protein 1
Bn-A07-p14770619	60K	A07	54.4	-	-	0.951807	0.0347727	BnaA07g21530D	4	E	MF2	At1g75900	84.48	348	2e-135	477	GDSL-like Lipase/Acylhydrolase superfamily protein
Bn-A07-p15245952	60K	A07	58.4	-	-	0.0459633	0.297625	BnaA07g22510D	3	E	MF2	At1g73805	73.28	464	7e-151	528	Calmodulin binding protein-like
Bn-A07-p15247793	60K	A07	58.4	-	-	0.0435007	0.25583	BnaA07g22510D	3	E	MF2	At1g73805	73.28	464	7e-151	528	Calmodulin binding protein-like
Bn-A07-p15248927	60K	A07	58.4	-	-	0.0435007	0.25583	BnaA07g22510D	3	E	MF2	At1g73805	73.28	464	7e-151	528	Calmodulin binding protein-like
BS012925	8K	A07	59.6	0.00885876	0.00802273	-	-	BnaA07g23050D	2	E	MF2	At1g72470	87.22	634	0	849	ATEXO70D1, EXO70D1; exocyst subunit exo70 family protein D1
BS012926	8K	A07	59.6	0.0479698	0.0306368	-	-	BnaA07g23050D	2	E	MF2	At1g72470	87.22	634	0	849	ATEXO70D1, EXO70D1; exocyst subunit exo70 family protein D1
BS011317	8K	A07	60.5	0.0127548	0.0325869	-	-	BnaA07g23670D	4	E	MF2	At1g70940	69.36	643	8e-180	625	PIN3, ATPIN3; Auxin efflux carrier family protein
BS011521	8K	A07	60.5	0.0328328	0.0276383	-	-	BnaA07g23720D	6	E	MF2	At1g70740	85.45	433	3e-172	599	Protein kinase superfamily protein
BS009869	8K	A07	63	0.0382819	0.105182	-	-	BnaA07g24970D	2	D		At1g57820	80.78	640	0	827	VIM1, ORTH2; Zinc finger (C3HC4-type RING finger) family protein
BS009870	8K	A07	63	0.0245885	0.0621393	-	-	BnaA07g24970D	2	D		At1g57820	80.78	640	0	827	VIM1, ORTH2; Zinc finger (C3HC4-type RING finger) family protein
Bn-A07-p17087544	60K	A07	66.7	-	-	0.0181374	0.365457	BnaA07g25630D	2	E	LF	At1g66150	90.99	921	0	1276	TMK1; transmembrane kinase 1
BS010450	8K	A07	68.1	0.0339566	0.0153545	-	-	BnaA07g26580D	5	E	LF	At1g67680	83.98	649	0	789	SRP72 RNA-binding domain
Bn-A07-p18210547	60K	A07	72.2	-	-	0.0168972	0.634754	BnaA07g27670D	3	E	LF	At1g69050	87.37	95	4e-21	97.9	unknown protein; Has 9 Blast hits to 9 proteins in 4 species: Archae - 0; Bacteria - 0; Metazoa - 0; Fungi - 0; Plants - 9; Viruses - 0; Other Eukaryotes - 0 (source: NCBI BLink).
Bn-A07-p18935257	60K	A07	75.4	-	-	0.711273	0.0444311	BnaA07g23760D	6	E	LF	At1g70670	87.69	195	2e-74	275	Caleosin-related family protein
Bn-A07-p18947073	60K	A07	75.4	-	-	0.854576	0.0218914	BnaA07g28800D	4	E	LF	At1g70690	67.2	311	8e-84	306	HWI1, PDLP5; Receptor-like protein kinase-related family protein
Bn-A07-p18954998	60K	A07	75.4	-	-	0.706363	0.0420717	BnaA07g28820D	4	E	LF	At1g70710	91.4	500	0	729	ATGH9B1, CEL1, GH9B1; glycosyl hydrolase 9B1
Bn-A07-p18955989	60K	A07	75.4	-	-	0.706363	0.0420717	BnaA07g28820D	4	E	LF	At1g70710	91.4	500	0	729	ATGH9B1, CEL1, GH9B1; glycosyl hydrolase 9B1
Bn-A07-p18956207	60K	A07	75.4	-	-	0.633739	0.0304713	BnaA07g28820D	4	E	LF	At1g70710	91.4	500	0	729	ATGH9B1, CEL1, GH9B1; glycosyl hydrolase 9B1
Bn-A07-p19512603	60K	A07	77.9	-	-	0.825705	0.00973633	BnaA07g29900D	4	E	LF	At1g72170	74	100	7e-28	120	Domain of unknown function (DUF543)
Bn-A08-p10528898	60K	A08	5.9	-	-	0.466765	0.045857	BnaA08g08790D	1	B-C		At4g18440	90.73	518	0	727	L-Aspartase-like family protein
Bn-A08-p14538807	60K	A08	21.5	-	-	0.0282516	0.0593648	BnaA08g14450D	2	D-E		At4g26110	66.3	460	6e-127	450	NPR1, SAI1, NIM1, ATNPR1; regulatory protein (NPR1)
BS012069	8K	C02	60.2	0.0908883	0.0177271	-	-	BnaC02g18150D	2	E	MF1	At1g68410	90.72	442	1e-180	627	Protein phosphatase 2C family protein
Bn-C2-p21718732	60K	C02	64.9	-	-	0.0134158	0.437438	BnaC02g21460D	4	E	MF1	At1g72560	59.31	145	2e-32	135	PSD; ARM repeat superfamily protein
Bn-C2-p21701420	60K	C02	64.9	-	-	0.0134158	0.437438	BnaC02g21440D	2	E	MF1	At1g72520	84.47	927	0	1229	LOX4; PLAT/LH2 domain-containing lipoxygenase family protein
Bn-C2-p21936094	60K	C02	66.1	-	-	0.0289151	0.868309	BnaC02g21630D	4	E	MF1	At1g72870	54.11	414	3e-86	314	Disease resistance protein (TIR-NBS class)
Bn-C6-p8545966	60K	C06	65.8	-	-	0.749778	0.0414643	BnaC06g26750D	4	E	MF2	At1g67420	83.22	870	0	1155	Zn-dependent exopeptidases superfamily protein
BS008807	8K	C06	65.8	0.0443187	0.0762264	-	-	BnaC06g26170D	4	E	MF2	At1g68010	96.85	381	1e-163	571	HPR; hydroxypyruvate reductase
BS008808	8K	C06	65.8	0.0300905	0.0510338	-	-	BnaC06g26170D	4	E	MF2	At1g68010	96.85	381	1e-163	571	HPR; hydroxypyruvate reductase
Bn-C6-p8410422	60K	C06	66.7	-	-	0.00507324	0.766	BnaC06g26910D	4	E	MF2	At1g67220	61.25	800	0	752	HAC02, HAC2, ATHPCAT1; histone acetyltransferase of the CBP family 2
BS011684	8K	C06	69.1	0.0195815	0.0280835	-	-	BnaC06g30530D	2	E	LF	At1g69360	64.5	921	0	816	Plant protein of unknown function (DUF863)
BS010586	8K	C06	69.1	0.0385556	0.0682562	-	-	BnaC06g30690D	2	E	LF	At1g69500	91.6	524	0	778	CYP704B1; cytochrome P450, family 704, subfamily B, polypeptide 1
BS007566	8K	C06	69.1	0.0105901	0.00929149	-	-	BnaC06g28300D	5	E	LF	At1g67230	77.98	1140	0	1321	LINC1; little nuclei1
BS008043	8K	C06	69.1	0.0137179	0.014044	-	-	BnaC06g28300D	5	E	LF	At1g67230	77.98	1140	0	1321	LINC1; little nuclei1
BS011840	8K	C06	69.1	0.0420399	0.0719283	-	-	BnaC06g28830D	4	E	LF	At1g67730	80.19	318	9e-116	412	YBR159, KCR1, ATKCR1; beta-ketoacyl reductase 1
BS009375	8K	C06	71.7	0.0107872	0.0562974	-	-	BnaC06g31930D	9	E	LF	At1g70770	79.74	622	0	733	Protein of unknown function DUF2359, transmembrane
BS011660	8K	C06	71.7	0.0421389	0.0858445	-	-	BnaC06g31890D	3	E	LF	At1g70750	59.88	835	1e-180	628	Protein of unknown function, DUF593
BS012786	8K	C06	75.2	0.033011	0.0755635	-	-	BnaC06g32550D	4	E	LF	At1g71440	83.99	531	0	671	PFI, TFC E; tubulin folding cofactor E / Pfifferling (PFI)
Bn-C6-p336485	60K	C06	109.6	-	-	0.534474	0.0234869	BnaC06g40140D	4	A		At1g16000	87.67	73	6e-25	110	unknown protein; BEST Arabidopsis thaliana protein match is: unknown protein (TAIR:AT1G80890.1); Has 41 Blast hits to 40 proteins in 10 species: Archae - 0; Bacteria - 0; Metazoa - 0; Fungi - 0; Plants - 41; Viruses - 0; Other Eukaryotes - 0 (source: NCBI BLink).
BS008250	8K	A03	57.2	0.245198	0.0340737	-	-	BnaA03g15610D	3	J	MF2	At2g33830	92.59	108	2e-41	165	Dormancy/auxin associated family protein
BS008332	8K	A03	57.8	0.14327	0.0216068	-	-	BnaA03g16260D	6	J	MF2	At2g35680	83.19	339	1e-126	448	Phosphotyrosine protein phosphatases superfamily protein
Bn-A03-p8665794	60K	A03	59	-	-	0.048124	0.240534	BnaA03g16960D	4	J	MF2	At2g37060	78.43	204	1e-63	238	NF-YB8; nuclear factor Y, subunit B8
Bn-A03-p8681690	60K	A03	59.3	-	-	0.041807	0.301848	BnaA03g16990D	2	J	MF2	At2g37110	89.3	243	2e-91	331	PLAC8 family protein
Bn-A03-p10062838	60K	A03	63.8	-	-	0.173019	0.0183449	BnaA03g19540D	7	J	MF2	At2g41660	78.6	299	2e-90	327	MIZ1; Protein of unknown function, DUF617
Bn-A03-p10967268	60K	A03	65.6	-	-	0.866706	0.0490186	BnaA03g21200D	4	J	MF2	At2g45950	71.93	342	1e-95	345	ASK20, SK20; SKP1-like 20
Bn-C4-p2215169	60K	A05	8.7	-	-	0.00899009	0.731237	BnaA05g02940D	8	J	LF	At2g42480	39.39	165	9e-19	89.9	TRAF-like family protein
BS010150	8K	A05	44.8	0.0433551	0.345691	-	-	BnaA05g10540D	19	J	LF	At2g33060	56.89	791	1e-177	619	AtRLP27, RLP27; receptor like protein 27
BS010151	8K	A05	44.8	0.0433551	0.345691	-	-	BnaA05g10540D	19	J	LF	At2g33060	56.89	791	1e-177	619	AtRLP27, RLP27; receptor like protein 27
Bn-A07-p16183869	60K	A07	61.6	-	-	0.0189325	0.854914	BnaA07g24260D	1	G-H		At2g14080	59.22	824	0	717	Disease resistance protein (TIR-NBS-LRR class) family
BS010334	8K	C03	64.4	0.0744672	0.0336901	-	-	BnaC03g21410D	2	J	MF2	At2g38570	65.46	359	4e-88	320	CONTAINS InterPro DOMAIN/s: PRC-barrel-like (InterPro:IPR011033); Has 300 Blast hits to 300 proteins in 81 species: Archae - 0; Bacteria - 135; Metazoa - 0; Fungi - 0; Plants - 37; Viruses - 0; Other Eukaryotes - 128 (source: NCBI BLink).
BS010335	8K	C03	64.4	0.101667	0.0258913	-	-	BnaC03g21410D	2	J	MF2	At2g38570	65.46	359	4e-88	320	CONTAINS InterPro DOMAIN/s: PRC-barrel-like (InterPro:IPR011033); Has 300 Blast hits to 300 proteins in 81 species: Archae - 0; Bacteria - 135; Metazoa - 0; Fungi - 0; Plants - 37; Viruses - 0; Other Eukaryotes - 128 (source: NCBI BLink).
BS009368	8K	C04	3.9	0.0290863	0.0959873	-	-	BnaC04g00750D	3	J	LF	At2g46680	80.38	260	4e-87	317	ATHB-7, ATHB7, HB-7; homeobox 7
BS011469	8K	C04	5.3	0.00416243	0.0757084	-	-	BnaC04g01430D	3	J	LF	At2g40540	90.48	798	0	1146	KT2, ATKT2, SHY3, KUP2, ATKUP2, TRK2; potassium transporter 2
BS011543	8K	C04	27.7	0.009082	0.0243329	-	-	BnaC04g06460D	3	J	LF	At2g38950	66.48	725	0	730	Transcription factor jumonji (jmj) family protein / zinc finger (C5HC2 type) family protein
BS009040	8K	C04	34	0.00368437	0.00133654	-	-	BnaC04g07850D	9	J	LF	At2g37460	90	380	6e-156	545	nodulin MtN21 /EamA-like transporter family protein
BS010687	8K	C04	35.1	0.0457226	0.153672	-	-	BnaC04g08140D	2	J	LF	At2g37090	84.05	351	5e-133	469	IRX9; Nucleotide-diphospho-sugar transferases superfamily protein
Bn-C4-p47921950	60K	C04	104.3	-	-	0.0205826	0.107534	BnaC04g44000D	2	J	MF1	At2g33590	81	321	1e-117	418	NAD(P)-binding Rossmann-fold superfamily protein
BS006178	8K	C04	106.1	0.0221227	0.25949	-	-	BnaC04g44410D	1	J	MF1	At2g35500	89.2	389	2e-151	530	SKL2; shikimate kinase like 2
BS011622	8K	C04	122.4	0.367634	0.0381283	-	-	BnaC04g47270D	2	J	MF1	At2g40570	80.72	529	0	672	initiator tRNA phosphoribosyl transferase family protein
BS011623	8K	C04	122.4	0.367634	0.0381283	-	-	BnaC04g47270D	2	J	MF1	At2g40570	80.72	529	0	672	initiator tRNA phosphoribosyl transferase family protein
Bn-C4-p50763525	60K	C04	123.1	-	-	0.61894	0.0102443	BnaC04g46690D	7	J	MF1	At2g39890	92.31	442	0	644	PROT1, ATPROT1; proline transporter 1
BS012525	8K	A02	27.1	0.0349374	0.908485	-	-	BnaA02g04170D	3	R	MF1	At5g19360	93.88	523	0	785	CPK34; calcium-dependent protein kinase 34
Bn-A02-p8924447	60K	A02	52.8	-	-	0.0443532	0.547809	BnaA02g03060D	4	R	MF1	At5g16460	81.68	322	5e-122	433	Putative adipose-regulatory protein (Seipin)
Bn-A03-p2858882	60K	A03	20.9	-	-	0.0351784	0.00424917	BnaA03g05260D	3	R	MF2	At5g15150	87.5	312	6e-109	389	ATHB-3, HAT7, ATHB3, HB-3; homeobox 3
Bn-A03-p3131450	60K	A03	24.8	-	-	0.0213202	0.132976	BnaA03g05920D	4	R	MF2	At5g16300	87.13	1072	0	1475	Vps51/Vps67 family (components of vesicular transport) protein
BS007648	8K	A03	33.5	0.0986223	0.044468	-	-	BnaA03g08140D	5	R	MF2	At5g20890	96.19	525	0	782	TCP-1/cpn60 chaperonin family protein
Bn-A08-p10822662	60K	A08	6.5	-	-	0.829351	0.0263536	BnaA08g09050D	2	Q		At5g23840	41.52	171	3e-13	72	MD-2-related lipid recognition domain-containing protein
Bn-A10-p10149557	60K	A10	19.1	-	-	0.00336072	0.833855	BnaA10g14580D	4	R	LF	At5g20980	90.39	812	0	1154	ATMS3, MS3; methionine synthase 3
BS009933	8K	A10	19.1	0.0691149	0.0424987	-	-	BnaA10g14590D	5	R	LF	At5g20970	71.65	261	1e-71	265	HSP20-like chaperones superfamily protein
BS009858	8K	A10	19.4	0.0691149	0.0424987	-	-	BnaA10g14690D	4	R	LF	At5g20850	90.64	342	7e-139	488	ATRAD51, RAD51; RAS associated with diabetes protein 51
Bn-A10-p10402358	60K	A10	20	-	-	0.0109844	0.541178	BnaA10g15000D	4	R	LF	At5g20490	54.36	447	3e-94	340	XIK, ATXIK, XI-17; Myosin family protein with Dil domain
Bn-A10-p10429303	60K	A10	20	-	-	0.0152429	0.812623	BnaA10g15060D	4	R	LF	At5g20350	92.26	620	0	893	TIP1; Ankyrin repeat family protein with DHHC zinc finger domain
Bn-A10-p10460400	60K	A10	20	-	-	0.00316436	0.733315	BnaA10g15100D	2	R	LF	At5g20300	82.65	778	0	1035	Avirulence induced gene (AIG1) family protein
BS013675	8K	A10	20.3	0.00918182	0.0474881	-	-	BnaA10g14960D	2	R	LF	At5g20520	92.51	307	2e-131	464	WAV2; alpha/beta-Hydrolases superfamily protein
BS013676	8K	A10	20.3	0.00918182	0.0474881	-	-	BnaA10g14960D	2	R	LF	At5g20520	92.51	307	2e-131	464	WAV2; alpha/beta-Hydrolases superfamily protein
BS013374	8K	C03	165.9	0.3515	0.0458894	-	-	BnaC03g64120D	3	O-P		At4g05000	86.6	209	5e-80	293	VPS28-2; Vacuolar protein sorting-associated protein VPS28 family protein
Bn-C7-p41485952	60K	C07	74.9	-	-	0.773477	0.0284874	BnaC07g35890D	2	P		At4g12010	50.98	767	2e-174	608	Disease resistance protein (TIR-NBS-LRR class) family
Bn-A03-p10873434	60K	A03	65.6	-	-	0.438787	0.0490898	BnaA03g44040D	1	U	MF1	At4g23230	67.28	489	5e-146	513	CRK15; cysteine-rich RLK (RECEPTOR-like protein kinase) 15
BS012282	8K	A03	129.1	0.038459	0.16413	-	-	BnaA03g43560D	2	U	MF1	At4g18050	87.4	1238	0	1636	PGP9; P-glycoprotein 9
Bn-A03-p26742006	60K	A03	138.1	-	-	0.533026	0.0183476	BnaA03g48940D	5	U	MF1	At4g28000	74.07	833	0	880	P-loop containing nucleoside triphosphate hydrolases superfamily protein
Bn-A08-p10824964	60K	A08	6.5	-	-	0.829351	0.0263536	BnaA08g09060D	5	U	MF2	At4g19120	91.25	594	0	876	ERD3; S-adenosyl-L-methionine-dependent methyltransferases superfamily protein
Bn-A08-p10809139	60K	A08	6.5	-	-	0.898525	0.0353624	BnaA08g09020D	2	U	MF2	At4g19100	79.91	214	2e-59	225	PAM68; Protein of unknown function (DUF3464)
Bn-A08-p10774582	60K	A08	6.5	-	-	0.829351	0.0263536	BnaA08g08950D	2	U	MF2	At4g18940	84.18	196	6e-74	273	RNA ligase/cyclic nucleotide phosphodiesterase family protein
Bn-A08-p11329864	60K	A08	7.1	-	-	0.657762	0.0161651	BnaA08g09680D	2	U	MF2	At4g21590	85.03	294	6e-116	412	ENDO3; endonuclease 3
Bn-A08-p11310535	60K	A08	7.1	-	-	0.608101	0.0103347	BnaA08g09630D	5	U	MF2	At4g21660	82.94	586	0	687	proline-rich spliceosome-associated (PSP) family protein
BS011221	8K	A08	10.6	0.0303775	0.0126934	-	-	BnaA08g11380D	6	U	MF2	At4g34131	80.29	482	3e-176	612	UGT73B3; UDP-glucosyl transferase 73B3
Bn-C3-p60734755	60K	A08	13.8	-	-	0.0296019	0.503465	BnaA08g12260D	1	U	MF2	At4g32140	89.62	395	3e-151	530	EamA-like transporter family
BS009770	8K	A08	14.6	0.00114215	0.00220988	-	-	BnaA08g12360D	3	U	MF2	At4g31770	85.92	419	6e-154	539	ATDBR1, DBR1; debranching enzyme 1
Bn-C3-p60750810	60K	A08	14.6	-	-	0.092664	0.0310194	BnaA08g12270D	5	U	MF2	At4g32030	68.94	264	3e-56	214	unknown protein; BEST Arabidopsis thaliana protein match is: unknown protein (TAIR:AT1G80610.1); Has 63 Blast hits to 59 proteins in 12 species: Archae - 0; Bacteria - 0; Metazoa - 6; Fungi - 0; Plants - 53; Viruses - 0; Other Eukaryotes - 4 (source: NCBI BLink).
Bn-A08-p14704782	60K	A08	22.3	-	-	0.936858	0.0428624	BnaA08g14500D	5	U	MF2	At4g25300	79.4	267	2e-97	351	2-oxoglutarate (2OG) and Fe(II)-dependent oxygenase superfamily protein
Bn-A08-p14694395	60K	A08	22.3	-	-	0.936858	0.0428624	BnaA08g14500D	5	U	MF2	At4g25300	79.4	267	2e-97	351	2-oxoglutarate (2OG) and Fe(II)-dependent oxygenase superfamily protein
Bn-A08-p15322011	60K	A08	26.3	-	-	0.941144	0.0183994	BnaA08g15500D	3	U	MF2	At4g37130	70.07	431	3e-125	443	hydroxyproline-rich glycoprotein family protein
Bn-C1-p2937023	60K	C01	22.1	-	-	0.00729772	0.897638	BnaC01g05000D	5	U	LF	At4g33170	78.34	577	0	709	Tetratricopeptide repeat (TPR)-like superfamily protein
Bn-C1-p2977601	60K	C01	23.6	-	-	0.00657826	0.373086	BnaC01g05150D	4	U	LF	At4g33090	91.47	879	0	1301	APM1, ATAPM1; aminopeptidase M1
Bn-C1-p3320931	60K	C01	24.6	-	-	0.0412152	0.887285	BnaC01g05650D	6	U	LF	At4g32760	80.35	682	0	806	ENTH/VHS/GAT family protein
Bn-C1-p3406165	60K	C01	25.2	-	-	0.0237362	0.81738	BnaC01g05820D	2	U	LF	At4g32640	84.62	1138	0	1470	Sec23/Sec24 protein transport family protein
Bn-C1-p3396823	60K	C01	25.2	-	-	0.0300289	0.917647	BnaC01g05800D	2	U	LF	At4g32660	91.52	401	7e-171	595	AME3; Protein kinase superfamily protein
Bn-C1-p3386484	60K	C01	25.2	-	-	0.0412152	0.887285	BnaC01g05760D	6	U	LF	At4g32670	62	850	0	800	RING/FYVE/PHD zinc finger superfamily protein
Bn-C1-p3341119	60K	C01	25.2	-	-	0.0300289	0.917647	BnaC01g05680D	6	U	LF	At4g32717	43.02	86	2e-10	61.9	SCRL24; SCR-like 24
Bn-C1-p3333744	60K	C01	25.2	-	-	0.0300289	0.917647	BnaC01g05660D	6	U	LF	At4g32730	69.42	1017	0	994	PC-MYB1, MYB3R-1, ATMYB3R-1, ATMYB3R1; Homeodomain-like protein
Bn-C1-p3552162	60K	C01	27	-	-	0.00431583	0.613329	BnaC01g06080D	2	U	LF	At4g32420	66.92	529	6e-122	433	Cyclophilin-like peptidyl-prolyl cis-trans isomerase family protein
Bn-C1-p3948263	60K	C01	29	-	-	0.0240435	0.760747	BnaC01g06880D	3	U	LF	At4g31570	77.96	2745	0	3111	CONTAINS InterPro DOMAIN/s: Prefoldin (InterPro:IPR009053); BEST Arabidopsis thaliana protein match is: unknown protein (TAIR:AT1G24460.1); Has 194354 Blast hits to 66887 proteins in 3244 species: Archae - 3688; Bacteria - 38556; Metazoa - 84828; Fungi - 17265; Plants - 10589; Viruses - 805; Other Eukaryotes - 38623 (source: NCBI BLink).
Bn-C1-p4327378	60K	C01	30.2	-	-	0.0031954	0.978524	BnaC01g07640D	3	U	LF	At4g30700	82.26	795	0	1058	Pentatricopeptide repeat (PPR) superfamily protein
Bn-C1-p8425752	60K	C01	41.7	-	-	0.0130326	0.641828	BnaC01g12340D	4	U	LF	At4g20850	87.11	1396	0	1882	TPP2; tripeptidyl peptidase ii
Bn-C1-p21818225	60K	C01	66.9	-	-	0.787705	0.0235873	BnaC01g03580D	3	U	LF	At4g34880	67.71	446	2e-126	447	Amidase family protein
BS009666	8K	C03	165.9	0.375241	0.0473169	-	-	BnaC03g64030D	5	U	MF2	At4g21670	70.52	970	0	1005	CPL1, FRY2, ATCPL1; C-terminal domain phosphatase-like 1
BS009768	8K	C03	165.9	0.23777	0.0276264	-	-	BnaC03g63850D	2	U	MF2	At4g20390	83.07	189	6e-55	210	Uncharacterised protein family (UPF0497)
BS007389	8K	C03	170.5	0.109152	0.00425532	-	-	BnaC03g66090D	4	U	MF2	At4g34450	95.94	886	0	1360	coatomer gamma-2 subunit, putative / gamma-2 coat protein, putative / gamma-2 COP, putative
Bn-C3-p61187054	60K	C03	176.8	-	-	0.0415808	0.195708	BnaC03g67720D	2	U	MF2	At4g31270	69.16	308	5e-87	316	sequence-specific DNA binding transcription factors
BS012777	8K	C07	73.4	0.0318616	0.0539969	-	-	BnaC07g35040D	2	U	MF1	At4g18050	86.45	1247	0	1620	PGP9; P-glycoprotein 9
Bn-C7-p41491008	60K	C07	74.9	-	-	0.0447067	0.443465	BnaC07g35900D	8	U	MF1	At4g19500	57.37	739	2e-178	622	nucleoside-triphosphatases;transmembrane receptors;nucleotide binding;ATP binding
Bn-C7-p41667922	60K	C07	75.2	-	-	0.330099	0.00596621	BnaC07g36130D	6	U	MF1	At4g19960	81.65	823	0	968	KUP9, ATKUP9, HAK9, KT9; K+ uptake permease 9
BS008936	8K	A02	45	0.190852	0.0238911	-	-	BnaA02g08190D	6	W	MF1	At5g57330	84.95	299	9e-115	408	Galactose mutarotase-like superfamily protein
BS012797	8K	A02	49.2	0.10458	0.0167265	-	-	BnaA02g09250D	4	W	MF1	At5g55130	88.51	470	0	665	CNX5, SIR1; co-factor for nitrate, reductase and xanthine dehydrogenase 5
BS008863	8K	A02	50.7	0.211374	0.0124772	-	-	BnaA02g09640D	1	W	MF1	At5g54400	92.18	294	1e-122	434	S-adenosyl-L-methionine-dependent methyltransferases superfamily protein
BS007863	8K	A02	52.8	0.156903	0.0291232	-	-	BnaA02g10810D	3	W	MF1	At5g52540	83.12	462	1e-149	524	Protein of unknown function (DUF819)
Bn-A02-p8873630	60K	A02	52.8	-	-	0.0330096	0.754604	BnaA02g11200D	2	W	MF1	At5g51890	93.17	322	2e-138	487	Peroxidase superfamily protein
BS012242	8K	A02	53.5	0.213011	0.0314254	-	-	BnaA02g10960D	2	W	MF1	At5g52340	95.73	632	0	966	ATEXO70A2, EXO70A2; exocyst subunit exo70 family protein A2
Bn-A03-p5626694	60K	A03	44.8	-	-	0.0315003	0.0876791	BnaA03g11290D	3	W	MF2	At5g55630	83.79	364	8e-135	475	KCO1, TPK1, ATKCO1, ATTPK1; Outward rectifying potassium channel protein
Bn-A03-p5626575	60K	A03	44.8	-	-	0.0315003	0.0876791	BnaA03g11290D	3	W	MF2	At5g55630	83.79	364	8e-135	475	KCO1, TPK1, ATKCO1, ATTPK1; Outward rectifying potassium channel protein
Bn-C6-p6069930	60K	A07	70.7	-	-	0.0488046	0.827269	BnaA07g27530D	2	X		At5g66670	37.34	383	2e-42	168	Protein of unknown function (DUF677)
Bn-C2-p12093006	60K	C02	47.9	-	-	0.032087	0.42679	BnaC02g14210D	4	W	MF1	At5g53520	89.32	740	0	1063	ATOPT8, OPT8; oligopeptide transporter 8
Bn-C2-p21742550	60K	C02	64.9	-	-	0.0134158	0.437438	BnaC02g12340D	2	W	MF1	At5g56320	91.67	252	2e-104	374	ATEXPA14, EXP14, ATEXP14, ATHEXP ALPHA 1.5, EXPA14; expansin A14
BS006917	8K	C03	55.4	0.017189	0.0294674	-	-	BnaC03g16230D	2	W	MF2	At5g50920	96.02	930	0	1352	CLPC, ATHSP93-V, HSP93-V, DCA1, CLPC1; CLPC homologue 1
BS006918	8K	C03	55.4	0.019115	0.0332248	-	-	BnaC03g16230D	2	W	MF2	At5g50920	96.02	930	0	1352	CLPC, ATHSP93-V, HSP93-V, DCA1, CLPC1; CLPC homologue 1
