# Supplementary material for: Comparative genomic analysis of duplicated homoeologous regions involved in the resistance of Brassica napus to stem canker
Source: Front Plant Sci. 2015 Sep 25;6:772. doi: 10.3389/fpls.2015.00772 (PMC4585320; doi:10.3389/fpls.2015.00772)
Supplement: Supplementary file 7 [file DataSheet1.XLSX]

## Sheet: E block
Figure S2: Pairwise alignment of duplicated regions for for each block E, J, R, U and W.
Each picture represents nucleotides alignement between sequence 1 (in line, the upper sequence on the picture) and sequence 2 (in colomn, the lower sequence on the picture). Each stick represents a block of conserved nuclotides between the two sequences.
		E-A2				E-A7-LF				E-A7-MF1				E-C2				E-C6-LF				E-C6-MF1
E-A2
E-A7-LF
E-A7-MF1
E-C2
E-C6-LF
E-C6-MF1

## Sheet: J block
Figure S2: Pairwise alignment of duplicated regions for for each block E, J, R, U and W.
Each picture represents nucleotides alignement between sequence 1 (in line, the upper sequence on the picture) and sequence 2 (in colomn, the lower sequence on the picture). Each stick represents a block of conserved nuclotides between the two sequences.
		J-A03				J-A04				J-A05				J-C03				J-C04-MF1				J-C04-LF
J-A03
J-A04
J-A05
J-C03
J-C04-MF1
J-C04-LF

## Sheet: R block
Figure S2: Pairwise alignment of duplicated regions for for each block E, J, R, U and W.
Each picture represents nucleotides alignement between sequence 1 (in line, the upper sequence on the picture) and sequence 2 (in colomn, the lower sequence on the picture). Each stick represents a block of conserved nuclotides between the two sequences.
		R-A02				R-A03				R-A10				R-C02				R-C03				R-C09
R-A02
R-A03
R-A10
R-C02
R-C03
R-C09

## Sheet: U block
Figure S2: Pairwise alignment of duplicated regions for for each block E, J, R, U and W.
Each picture represents nucleotides alignement between sequence 1 (in line, the upper sequence on the picture) and sequence 2 (in colomn, the lower sequence on the picture). Each stick represents a block of conserved nuclotides between the two sequences.
		U-A1				U-A3				U-A8				U-C1				U-C3				U-C7
U-A1
U-A3
U-A8
U-C1
U-C3
U-C7

## Sheet: W block
Figure S2: Pairwise alignment of duplicated regions for for each block E, J, R, U and W.
Each picture represents nucleotides alignement between sequence 1 (in line, the upper sequence on the picture) and sequence 2 (in colomn, the lower sequence on the picture). Each stick represents a block of conserved nuclotides between the two sequences.
		W-A02				W-A03				W-A10				W-C02				W-C03				W-C09
W-A02
W-A03
W-A10
W-C02
W-C03
W-C09
